# Supplementary material for: Enzyme-responsive progelator cyclic peptides for minimally invasive delivery to the heart post-myocardial infarction
Source: Nat Commun. 2019 Apr 15;10:1735. doi: 10.1038/s41467-019-09587-y (PMC6465301; doi:10.1038/s41467-019-09587-y)
Supplement: Supplementary file 4 — Supplementary Data 1 [file 41467_2019_9587_MOESM4_ESM.txt]

ATOM      1  N   LYS A   1      19.175   7.916  -0.010  1.00                 N  
ATOM      2  CA  LYS A   1      18.053   7.453   0.813  1.00                 C  
ATOM      3  C   LYS A   1      16.750   7.991   0.246  1.00                 C  
ATOM      4  O   LYS A   1      16.419   9.182   0.257  1.00                 O  
ATOM      5  CB  LYS A   1      18.238   7.892   2.267  1.00                 C  
ATOM      6  CD  LYS A   1      17.450   7.788   4.648  1.00                 C  
ATOM      7  CE  LYS A   1      16.380   7.269   5.594  1.00                 C  
ATOM      8  CG  LYS A   1      17.169   7.371   3.214  1.00                 C  
ATOM      9  NZ  LYS A   1      16.635   7.683   7.001  1.00                 N  
ATOM     10  N   LEU A   2      15.972   7.068  -0.333  1.00                 N  
ATOM     11  CA  LEU A   2      14.718   7.495  -0.963  1.00                 C  
ATOM     12  C   LEU A   2      13.541   7.049  -0.109  1.00                 C  
ATOM     13  O   LEU A   2      13.329   5.865   0.118  1.00                 O  
ATOM     14  CB  LEU A   2      14.610   6.928  -2.380  1.00                 C  
ATOM     15  CG  LEU A   2      13.328   7.258  -3.146  1.00                 C  
ATOM     16  CD1 LEU A   2      13.239   8.750  -3.429  1.00                 C  
ATOM     17  CD2 LEU A   2      13.259   6.469  -4.445  1.00                 C  
ATOM     18  N   ASP A   3      12.547   7.823   0.051  1.00                 N  
ATOM     19  CA  ASP A   3      11.426   7.360   0.874  1.00                 C  
ATOM     20  C   ASP A   3      10.122   7.897   0.307  1.00                 C  
ATOM     21  O   ASP A   3       9.792   9.089   0.318  1.00                 O  
ATOM     22  CB  ASP A   3      11.611   7.799   2.328  1.00                 C  
ATOM     23  CG  ASP A   3      10.528   7.261   3.242  1.00                 C  
ATOM     24  OD1 ASP A   3       9.556   6.669   2.727  1.00                 O  
ATOM     25  OD2 ASP A   3      10.651   7.432   4.473  1.00                 O  
ATOM     26  N   LEU A   4       9.344   6.975  -0.272  1.00                 N  
ATOM     27  CA  LEU A   4       8.091   7.402  -0.902  1.00                 C  
ATOM     28  C   LEU A   4       6.913   6.956  -0.048  1.00                 C  
ATOM     29  O   LEU A   4       6.701   5.772   0.179  1.00                 O  
ATOM     30  CB  LEU A   4       7.983   6.835  -2.319  1.00                 C  
ATOM     31  CG  LEU A   4       6.701   7.165  -3.086  1.00                 C  
ATOM     32  CD1 LEU A   4       6.613   8.657  -3.368  1.00                 C  
ATOM     33  CD2 LEU A   4       6.633   6.376  -4.384  1.00                 C  
ATOM     34  N   LYS A   5       5.920   7.730   0.112  1.00                 N  
ATOM     35  CA  LYS A   5       4.798   7.266   0.935  1.00                 C  
ATOM     36  C   LYS A   5       3.495   7.804   0.368  1.00                 C  
ATOM     37  O   LYS A   5       3.164   8.995   0.380  1.00                 O  
ATOM     38  CB  LYS A   5       4.983   7.704   2.389  1.00                 C  
ATOM     39  CD  LYS A   5       4.191   7.603   4.769  1.00                 C  
ATOM     40  CE  LYS A   5       3.108   7.103   5.710  1.00                 C  
ATOM     41  CG  LYS A   5       3.902   7.200   3.332  1.00                 C  
ATOM     42  NZ  LYS A   5       3.381   7.484   7.124  1.00                 N  
ATOM     43  N   LEU A   6       2.717   6.882  -0.211  1.00                 N  
ATOM     44  CA  LEU A   6       1.463   7.309  -0.840  1.00                 C  
ATOM     45  C   LEU A   6       0.286   6.863   0.013  1.00                 C  
ATOM     46  O   LEU A   6       0.074   5.678   0.241  1.00                 O  
ATOM     47  CB  LEU A   6       1.355   6.743  -2.257  1.00                 C  
ATOM     48  CG  LEU A   6       0.072   7.073  -3.023  1.00                 C  
ATOM     49  CD1 LEU A   6      -0.018   8.565  -3.304  1.00                 C  
ATOM     50  CD2 LEU A   6       0.003   6.285  -4.322  1.00                 C  
ATOM     51  N   ASP A   7      -0.708   7.637   0.173  1.00                 N  
ATOM     52  CA  ASP A   7      -1.829   7.173   0.997  1.00                 C  
ATOM     53  C   ASP A   7      -3.133   7.711   0.429  1.00                 C  
ATOM     54  O   ASP A   7      -3.463   8.902   0.441  1.00                 O  
ATOM     55  CB  ASP A   7      -1.643   7.612   2.451  1.00                 C  
ATOM     56  CG  ASP A   7      -2.726   7.073   3.365  1.00                 C  
ATOM     57  OD1 ASP A   7      -3.697   6.480   2.850  1.00                 O  
ATOM     58  OD2 ASP A   7      -2.602   7.243   4.596  1.00                 O  
ATOM     59  N   LEU A   8      -3.911   6.788  -0.150  1.00                 N  
ATOM     60  CA  LEU A   8      -5.164   7.216  -0.779  1.00                 C  
ATOM     61  C   LEU A   8      -6.342   6.770   0.074  1.00                 C  
ATOM     62  O   LEU A   8      -6.554   5.585   0.302  1.00                 O  
ATOM     63  CB  LEU A   8      -5.272   6.651  -2.197  1.00                 C  
ATOM     64  CG  LEU A   8      -6.555   6.982  -2.962  1.00                 C  
ATOM     65  CD1 LEU A   8      -6.643   8.474  -3.243  1.00                 C  
ATOM     66  CD2 LEU A   8      -6.624   6.194  -4.262  1.00                 C  
ATOM     67  N   LYS A   9      -7.335   7.543   0.235  1.00                 N  
ATOM     68  CA  LYS A   9      -8.457   7.080   1.058  1.00                 C  
ATOM     69  C   LYS A   9      -9.760   7.618   0.491  1.00                 C  
ATOM     70  O   LYS A   9     -10.091   8.809   0.502  1.00                 O  
ATOM     71  CB  LYS A   9      -8.272   7.519   2.512  1.00                 C  
ATOM     72  CD  LYS A   9      -9.064   7.419   4.891  1.00                 C  
ATOM     73  CE  LYS A   9     -10.148   6.920   5.833  1.00                 C  
ATOM     74  CG  LYS A   9      -9.353   7.015   3.455  1.00                 C  
ATOM     75  NZ  LYS A   9      -9.875   7.302   7.246  1.00                 N  
ATOM     76  N   LEU A  10     -10.538   6.695  -0.088  1.00                 N  
ATOM     77  CA  LEU A  10     -11.792   7.122  -0.718  1.00                 C  
ATOM     78  C   LEU A  10     -12.970   6.677   0.136  1.00                 C  
ATOM     79  O   LEU A  10     -13.181   5.492   0.363  1.00                 O  
ATOM     80  CB  LEU A  10     -11.900   6.555  -2.135  1.00                 C  
ATOM     81  CG  LEU A  10     -13.183   6.884  -2.901  1.00                 C  
ATOM     82  CD1 LEU A  10     -13.271   8.376  -3.184  1.00                 C  
ATOM     83  CD2 LEU A  10     -13.252   6.094  -4.199  1.00                 C  
ATOM     84  N   ASP A  11     -13.963   7.450   0.296  1.00                 N  
ATOM     85  CA  ASP A  11     -15.084   6.987   1.119  1.00                 C  
ATOM     86  C   ASP A  11     -16.388   7.524   0.552  1.00                 C  
ATOM     87  O   ASP A  11     -16.718   8.716   0.564  1.00                 O  
ATOM     88  CB  ASP A  11     -14.899   7.426   2.573  1.00                 C  
ATOM     89  CG  ASP A  11     -15.982   6.888   3.487  1.00                 C  
ATOM     90  OD1 ASP A  11     -16.954   6.296   2.972  1.00                 O  
ATOM     91  OD2 ASP A  11     -15.859   7.059   4.718  1.00                 O  
ATOM     92  N   LEU A  12     -17.166   6.602  -0.027  1.00                 N  
ATOM     93  CA  LEU A  12     -18.419   7.029  -0.657  1.00                 C  
ATOM     94  C   LEU A  12     -19.597   6.583   0.197  1.00                 C  
ATOM     95  O   LEU A  12     -19.809   5.399   0.424  1.00                 O  
ATOM     96  CB  LEU A  12     -18.527   6.462  -2.074  1.00                 C  
ATOM     97  CG  LEU A  12     -17.433   6.884  -3.058  1.00                 C  
ATOM     98  CD1 LEU A  12     -17.592   6.156  -4.383  1.00                 C  
ATOM     99  CD2 LEU A  12     -17.456   8.389  -3.275  1.00                 C  
ATOM    100  N   LYS A  49     -15.919   9.800 -10.515  1.00                 N  
ATOM    101  CA  LYS A  49     -14.797   9.340 -11.338  1.00                 C  
ATOM    102  C   LYS A  49     -13.494   9.880 -10.771  1.00                 C  
ATOM    103  O   LYS A  49     -13.163  11.070 -10.782  1.00                 O  
ATOM    104  CB  LYS A  49     -14.983   9.779 -12.792  1.00                 C  
ATOM    105  CD  LYS A  49     -14.196   9.679 -15.173  1.00                 C  
ATOM    106  CE  LYS A  49     -13.124   9.163 -16.119  1.00                 C  
ATOM    107  CG  LYS A  49     -13.913   9.261 -13.739  1.00                 C  
ATOM    108  NZ  LYS A  49     -13.380   9.577 -17.526  1.00                 N  
ATOM    109  N   LEU A  50     -12.716   8.960 -10.192  1.00                 N  
ATOM    110  CA  LEU A  50     -11.462   9.380  -9.562  1.00                 C  
ATOM    111  C   LEU A  50     -10.285   8.940 -10.416  1.00                 C  
ATOM    112  O   LEU A  50     -10.073   7.750 -10.643  1.00                 O  
ATOM    113  CB  LEU A  50     -11.353   8.804  -8.149  1.00                 C  
ATOM    114  CG  LEU A  50     -10.069   9.126  -7.382  1.00                 C  
ATOM    115  CD1 LEU A  50      -9.977  10.616  -7.090  1.00                 C  
ATOM    116  CD2 LEU A  50     -10.000   8.329  -6.089  1.00                 C  
ATOM    117  N   ASP A  51      -9.291   9.710 -10.576  1.00                 N  
ATOM    118  CA  ASP A  51      -8.170   9.250 -11.399  1.00                 C  
ATOM    119  C   ASP A  51      -6.866   9.790 -10.832  1.00                 C  
ATOM    120  O   ASP A  51      -6.536  10.980 -10.844  1.00                 O  
ATOM    121  CB  ASP A  51      -8.357   9.689 -12.853  1.00                 C  
ATOM    122  CG  ASP A  51      -7.273   9.154 -13.767  1.00                 C  
ATOM    123  OD1 ASP A  51      -6.300   8.563 -13.252  1.00                 O  
ATOM    124  OD2 ASP A  51      -7.396   9.324 -14.998  1.00                 O  
ATOM    125  N   LEU A  52      -6.088   8.860 -10.253  1.00                 N  
ATOM    126  CA  LEU A  52      -4.835   9.290  -9.623  1.00                 C  
ATOM    127  C   LEU A  52      -3.657   8.840 -10.477  1.00                 C  
ATOM    128  O   LEU A  52      -3.445   7.660 -10.704  1.00                 O  
ATOM    129  CB  LEU A  52      -4.728   8.728  -8.204  1.00                 C  
ATOM    130  CG  LEU A  52      -3.447   9.062  -7.437  1.00                 C  
ATOM    131  CD1 LEU A  52      -3.359  10.554  -7.160  1.00                 C  
ATOM    132  CD2 LEU A  52      -3.379   8.277  -6.136  1.00                 C  
ATOM    133  N   LYS A  53      -2.664   9.620 -10.637  1.00                 N  
ATOM    134  CA  LYS A  53      -1.542   9.150 -11.461  1.00                 C  
ATOM    135  C   LYS A  53      -0.239   9.690 -10.893  1.00                 C  
ATOM    136  O   LYS A  53       0.092  10.880 -10.905  1.00                 O  
ATOM    137  CB  LYS A  53      -1.728   9.583 -12.917  1.00                 C  
ATOM    138  CD  LYS A  53      -0.938   9.472 -15.296  1.00                 C  
ATOM    139  CE  LYS A  53       0.143   8.967 -16.238  1.00                 C  
ATOM    140  CG  LYS A  53      -0.649   9.074 -13.858  1.00                 C  
ATOM    141  NZ  LYS A  53      -0.131   9.344 -17.652  1.00                 N  
ATOM    142  N   LEU A  54       0.539   8.770 -10.314  1.00                 N  
ATOM    143  CA  LEU A  54       1.793   9.200  -9.685  1.00                 C  
ATOM    144  C   LEU A  54       2.970   8.750 -10.538  1.00                 C  
ATOM    145  O   LEU A  54       3.182   7.570 -10.766  1.00                 O  
ATOM    146  CB  LEU A  54       1.900   8.639  -8.266  1.00                 C  
ATOM    147  CG  LEU A  54       3.183   8.972  -7.500  1.00                 C  
ATOM    148  CD1 LEU A  54       3.271  10.465  -7.224  1.00                 C  
ATOM    149  CD2 LEU A  54       3.251   8.188  -6.199  1.00                 C  
ATOM    150  N   ASP A  55       3.964   9.520 -10.699  1.00                 N  
ATOM    151  CA  ASP A  55       5.085   9.060 -11.522  1.00                 C  
ATOM    152  C   ASP A  55       6.389   9.600 -10.954  1.00                 C  
ATOM    153  O   ASP A  55       6.719  10.790 -10.966  1.00                 O  
ATOM    154  CB  ASP A  55       4.899   9.500 -12.975  1.00                 C  
ATOM    155  CG  ASP A  55       5.983   8.964 -13.890  1.00                 C  
ATOM    156  OD1 ASP A  55       6.955   8.374 -13.375  1.00                 O  
ATOM    157  OD2 ASP A  55       5.859   9.135 -15.121  1.00                 O  
ATOM    158  N   LEU A  56       7.167   8.680 -10.376  1.00                 N  
ATOM    159  CA  LEU A  56       8.420   9.100  -9.746  1.00                 C  
ATOM    160  C   LEU A  56       9.598   8.660 -10.600  1.00                 C  
ATOM    161  O   LEU A  56       9.810   7.470 -10.827  1.00                 O  
ATOM    162  CB  LEU A  56       8.529   8.524  -8.333  1.00                 C  
ATOM    163  CG  LEU A  56       9.813   8.847  -7.566  1.00                 C  
ATOM    164  CD1 LEU A  56       9.904  10.337  -7.274  1.00                 C  
ATOM    165  CD2 LEU A  56       9.881   8.049  -6.273  1.00                 C  
ATOM    166  N   LYS A  57      10.591   9.430 -10.760  1.00                 N  
ATOM    167  CA  LYS A  57      11.713   8.970 -11.583  1.00                 C  
ATOM    168  C   LYS A  57      13.016   9.510 -11.016  1.00                 C  
ATOM    169  O   LYS A  57      13.347  10.700 -11.027  1.00                 O  
ATOM    170  CB  LYS A  57      11.527   9.409 -13.037  1.00                 C  
ATOM    171  CD  LYS A  57      12.319   9.313 -15.416  1.00                 C  
ATOM    172  CE  LYS A  57      13.403   8.817 -16.359  1.00                 C  
ATOM    173  CG  LYS A  57      12.609   8.909 -13.980  1.00                 C  
ATOM    174  NZ  LYS A  57      13.129   9.199 -17.771  1.00                 N  
ATOM    175  N   LEU A  58      13.794   8.580 -10.437  1.00                 N  
ATOM    176  CA  LEU A  58      15.048   9.010  -9.807  1.00                 C  
ATOM    177  C   LEU A  58      16.225   8.560 -10.661  1.00                 C  
ATOM    178  O   LEU A  58      16.437   7.380 -10.888  1.00                 O  
ATOM    179  CB  LEU A  58      15.155   8.448  -8.388  1.00                 C  
ATOM    180  CG  LEU A  58      16.437   8.781  -7.622  1.00                 C  
ATOM    181  CD1 LEU A  58      16.525  10.274  -7.344  1.00                 C  
ATOM    182  CD2 LEU A  58      16.504   7.996  -6.321  1.00                 C  
ATOM    183  N   ASP A  59      17.219   9.340 -10.821  1.00                 N  
ATOM    184  CA  ASP A  59      18.340   8.870 -11.644  1.00                 C  
ATOM    185  C   ASP A  59      19.644   9.410 -11.077  1.00                 C  
ATOM    186  O   ASP A  59      19.974  10.600 -11.089  1.00                 O  
ATOM    187  CB  ASP A  59      18.154   9.303 -13.100  1.00                 C  
ATOM    188  CG  ASP A  59      19.235   8.758 -14.012  1.00                 C  
ATOM    189  OD1 ASP A  59      20.206   8.166 -13.495  1.00                 O  
ATOM    190  OD2 ASP A  59      19.112   8.922 -15.244  1.00                 O  
ATOM    191  N   LEU A  60      20.422   8.490 -10.498  1.00                 N  
ATOM    192  CA  LEU A  60      21.675   8.920  -9.869  1.00                 C  
ATOM    193  C   LEU A  60      22.853   8.470 -10.722  1.00                 C  
ATOM    194  O   LEU A  60      23.065   7.290 -10.950  1.00                 O  
ATOM    195  CB  LEU A  60      21.782   8.359  -8.450  1.00                 C  
ATOM    196  CG  LEU A  60      20.688   8.784  -7.468  1.00                 C  
ATOM    197  CD1 LEU A  60      20.847   8.062  -6.140  1.00                 C  
ATOM    198  CD2 LEU A  60      20.711  10.290  -7.257  1.00                 C  
TER
ATOM    199  N   LYS B  13     -19.295   2.492  -0.015  1.00                 N  
ATOM    200  CA  LYS B  13     -18.155   1.926  -0.720  1.00                 C  
ATOM    201  C   LYS B  13     -16.853   2.595  -0.280  1.00                 C  
ATOM    202  O   LYS B  13     -16.719   3.815  -0.389  1.00                 O  
ATOM    203  CB  LYS B  13     -18.336   2.068  -2.233  1.00                 C  
ATOM    204  CD  LYS B  13     -17.512   1.536  -4.543  1.00                 C  
ATOM    205  CE  LYS B  13     -16.414   0.880  -5.363  1.00                 C  
ATOM    206  CG  LYS B  13     -17.234   1.419  -3.053  1.00                 C  
ATOM    207  NZ  LYS B  13     -16.664   1.004  -6.826  1.00                 N  
ATOM    208  N   LEU B  14     -15.905   1.798   0.214  1.00                 N  
ATOM    209  CA  LEU B  14     -14.616   2.351   0.625  1.00                 C  
ATOM    210  C   LEU B  14     -13.468   1.729  -0.187  1.00                 C  
ATOM    211  O   LEU B  14     -13.443   0.510  -0.348  1.00                 O  
ATOM    212  CB  LEU B  14     -14.388   2.124   2.121  1.00                 C  
ATOM    213  CG  LEU B  14     -15.264   2.942   3.072  1.00                 C  
ATOM    214  CD1 LEU B  14     -16.661   2.347   3.162  1.00                 C  
ATOM    215  CD2 LEU B  14     -14.632   3.020   4.453  1.00                 C  
ATOM    216  N   ASP B  15     -12.668   2.585  -0.076  1.00                 N  
ATOM    217  CA  ASP B  15     -11.528   2.020  -0.781  1.00                 C  
ATOM    218  C   ASP B  15     -10.226   2.688  -0.341  1.00                 C  
ATOM    219  O   ASP B  15     -10.092   3.908  -0.450  1.00                 O  
ATOM    220  CB  ASP B  15     -11.709   2.163  -2.294  1.00                 C  
ATOM    221  CG  ASP B  15     -10.622   1.456  -3.080  1.00                 C  
ATOM    222  OD1 ASP B  15      -9.575   1.129  -2.483  1.00                 O  
ATOM    223  OD2 ASP B  15     -10.819   1.228  -4.292  1.00                 O  
ATOM    224  N   LEU B  16      -9.278   1.891   0.153  1.00                 N  
ATOM    225  CA  LEU B  16      -7.989   2.444   0.564  1.00                 C  
ATOM    226  C   LEU B  16      -6.841   1.822  -0.248  1.00                 C  
ATOM    227  O   LEU B  16      -6.815   0.604  -0.410  1.00                 O  
ATOM    228  CB  LEU B  16      -7.761   2.217   2.060  1.00                 C  
ATOM    229  CG  LEU B  16      -8.637   3.035   3.011  1.00                 C  
ATOM    230  CD1 LEU B  16     -10.034   2.440   3.101  1.00                 C  
ATOM    231  CD2 LEU B  16      -8.005   3.113   4.392  1.00                 C  
ATOM    232  N   LYS B  17      -6.040   2.678  -0.137  1.00                 N  
ATOM    233  CA  LYS B  17      -4.900   2.113  -0.843  1.00                 C  
ATOM    234  C   LYS B  17      -3.598   2.782  -0.403  1.00                 C  
ATOM    235  O   LYS B  17      -3.464   4.001  -0.511  1.00                 O  
ATOM    236  CB  LYS B  17      -5.082   2.256  -2.355  1.00                 C  
ATOM    237  CD  LYS B  17      -2.921   2.071  -3.618  1.00                 C  
ATOM    238  CE  LYS B  17      -3.248   3.265  -4.500  1.00                 C  
ATOM    239  CG  LYS B  17      -4.183   1.347  -3.177  1.00                 C  
ATOM    240  NZ  LYS B  17      -2.028   4.034  -4.870  1.00                 N  
ATOM    241  N   LEU B  18      -2.650   1.985   0.091  1.00                 N  
ATOM    242  CA  LEU B  18      -1.361   2.537   0.503  1.00                 C  
ATOM    243  C   LEU B  18      -0.213   1.915  -0.309  1.00                 C  
ATOM    244  O   LEU B  18      -0.188   0.697  -0.471  1.00                 O  
ATOM    245  CB  LEU B  18      -1.134   2.309   1.999  1.00                 C  
ATOM    246  CG  LEU B  18      -2.010   3.127   2.950  1.00                 C  
ATOM    247  CD1 LEU B  18      -3.407   2.532   3.039  1.00                 C  
ATOM    248  CD2 LEU B  18      -1.378   3.203   4.331  1.00                 C  
ATOM    249  N   ASP B  19       0.587   2.771  -0.198  1.00                 N  
ATOM    250  CA  ASP B  19       1.727   2.206  -0.904  1.00                 C  
ATOM    251  C   ASP B  19       3.029   2.875  -0.464  1.00                 C  
ATOM    252  O   ASP B  19       3.163   4.094  -0.573  1.00                 O  
ATOM    253  CB  ASP B  19       1.545   2.349  -2.416  1.00                 C  
ATOM    254  CG  ASP B  19       2.631   1.642  -3.203  1.00                 C  
ATOM    255  OD1 ASP B  19       3.679   1.315  -2.608  1.00                 O  
ATOM    256  OD2 ASP B  19       2.434   1.415  -4.415  1.00                 O  
ATOM    257  N   LEU B  20       3.977   2.078   0.030  1.00                 N  
ATOM    258  CA  LEU B  20       5.266   2.630   0.442  1.00                 C  
ATOM    259  C   LEU B  20       6.415   2.008  -0.371  1.00                 C  
ATOM    260  O   LEU B  20       6.440   0.790  -0.532  1.00                 O  
ATOM    261  CB  LEU B  20       5.493   2.401   1.938  1.00                 C  
ATOM    262  CG  LEU B  20       4.617   3.219   2.889  1.00                 C  
ATOM    263  CD1 LEU B  20       3.220   2.624   2.979  1.00                 C  
ATOM    264  CD2 LEU B  20       5.249   3.294   4.271  1.00                 C  
ATOM    265  N   LYS B  21       7.215   2.865  -0.260  1.00                 N  
ATOM    266  CA  LYS B  21       8.355   2.299  -0.965  1.00                 C  
ATOM    267  C   LYS B  21       9.657   2.968  -0.525  1.00                 C  
ATOM    268  O   LYS B  21       9.791   4.188  -0.634  1.00                 O  
ATOM    269  CB  LYS B  21       8.174   2.441  -2.478  1.00                 C  
ATOM    270  CD  LYS B  21      10.409   2.783  -3.567  1.00                 C  
ATOM    271  CE  LYS B  21      11.481   2.166  -4.450  1.00                 C  
ATOM    272  CG  LYS B  21       9.281   1.800  -3.298  1.00                 C  
ATOM    273  NZ  LYS B  21      12.594   3.118  -4.720  1.00                 N  
ATOM    274  N   LEU B  22      10.605   2.171  -0.031  1.00                 N  
ATOM    275  CA  LEU B  22      11.894   2.724   0.380  1.00                 C  
ATOM    276  C   LEU B  22      13.042   2.102  -0.432  1.00                 C  
ATOM    277  O   LEU B  22      13.067   0.883  -0.594  1.00                 O  
ATOM    278  CB  LEU B  22      12.122   2.497   1.876  1.00                 C  
ATOM    279  CG  LEU B  22      11.246   3.315   2.827  1.00                 C  
ATOM    280  CD1 LEU B  22       9.849   2.720   2.917  1.00                 C  
ATOM    281  CD2 LEU B  22      11.878   3.393   4.208  1.00                 C  
ATOM    282  N   ASP B  23      13.842   2.958  -0.321  1.00                 N  
ATOM    283  CA  ASP B  23      14.982   2.393  -1.027  1.00                 C  
ATOM    284  C   ASP B  23      16.284   3.061  -0.587  1.00                 C  
ATOM    285  O   ASP B  23      16.418   4.281  -0.695  1.00                 O  
ATOM    286  CB  ASP B  23      14.801   2.537  -2.539  1.00                 C  
ATOM    287  CG  ASP B  23      15.886   1.830  -3.326  1.00                 C  
ATOM    288  OD1 ASP B  23      16.934   1.502  -2.731  1.00                 O  
ATOM    289  OD2 ASP B  23      15.689   1.603  -4.539  1.00                 O  
ATOM    290  N   LEU B  24      17.232   2.264  -0.092  1.00                 N  
ATOM    291  CA  LEU B  24      18.522   2.817   0.319  1.00                 C  
ATOM    292  C   LEU B  24      19.670   2.195  -0.493  1.00                 C  
ATOM    293  O   LEU B  24      19.695   0.977  -0.655  1.00                 O  
ATOM    294  CB  LEU B  24      18.750   2.590   1.815  1.00                 C  
ATOM    295  CG  LEU B  24      20.066   3.119   2.388  1.00                 C  
ATOM    296  CD1 LEU B  24      20.134   4.634   2.269  1.00                 C  
ATOM    297  CD2 LEU B  24      20.230   2.695   3.839  1.00                 C  
ATOM    298  N   LYS B  61      22.551   4.380 -10.511  1.00                 N  
ATOM    299  CA  LYS B  61      21.411   3.810  -9.805  1.00                 C  
ATOM    300  C   LYS B  61      20.109   4.480 -10.245  1.00                 C  
ATOM    301  O   LYS B  61      19.975   5.700 -10.136  1.00                 O  
ATOM    302  CB  LYS B  61      21.593   3.950  -8.292  1.00                 C  
ATOM    303  CD  LYS B  61      20.796   3.371  -5.984  1.00                 C  
ATOM    304  CE  LYS B  61      19.630   2.854  -5.157  1.00                 C  
ATOM    305  CG  LYS B  61      20.494   3.295  -7.472  1.00                 C  
ATOM    306  NZ  LYS B  61      19.378   1.406  -5.396  1.00                 N  
ATOM    307  N   LEU B  62      19.161   3.690 -10.739  1.00                 N  
ATOM    308  CA  LEU B  62      17.872   4.240 -11.151  1.00                 C  
ATOM    309  C   LEU B  62      16.724   3.620 -10.338  1.00                 C  
ATOM    310  O   LEU B  62      16.699   2.400 -10.177  1.00                 O  
ATOM    311  CB  LEU B  62      17.644   4.009 -12.646  1.00                 C  
ATOM    312  CG  LEU B  62      18.519   4.825 -13.600  1.00                 C  
ATOM    313  CD1 LEU B  62      19.916   4.231 -13.689  1.00                 C  
ATOM    314  CD2 LEU B  62      17.886   4.898 -14.981  1.00                 C  
ATOM    315  N   ASP B  63      15.924   4.470 -10.449  1.00                 N  
ATOM    316  CA  ASP B  63      14.783   3.910  -9.744  1.00                 C  
ATOM    317  C   ASP B  63      13.482   4.580 -10.184  1.00                 C  
ATOM    318  O   ASP B  63      13.348   5.800 -10.075  1.00                 O  
ATOM    319  CB  ASP B  63      14.964   4.055  -8.232  1.00                 C  
ATOM    320  CG  ASP B  63      13.875   3.352  -7.445  1.00                 C  
ATOM    321  OD1 ASP B  63      13.884   2.104  -7.404  1.00                 O  
ATOM    322  OD2 ASP B  63      13.014   4.050  -6.869  1.00                 O  
ATOM    323  N   LEU B  64      12.534   3.780 -10.678  1.00                 N  
ATOM    324  CA  LEU B  64      11.244   4.330 -11.089  1.00                 C  
ATOM    325  C   LEU B  64      10.096   3.710 -10.277  1.00                 C  
ATOM    326  O   LEU B  64      10.071   2.490 -10.115  1.00                 O  
ATOM    327  CB  LEU B  64      11.015   4.100 -12.584  1.00                 C  
ATOM    328  CG  LEU B  64      11.889   4.917 -13.537  1.00                 C  
ATOM    329  CD1 LEU B  64      13.287   4.324 -13.628  1.00                 C  
ATOM    330  CD2 LEU B  64      11.256   4.991 -14.918  1.00                 C  
ATOM    331  N   LYS B  65       9.296   4.570 -10.388  1.00                 N  
ATOM    332  CA  LYS B  65       8.156   4.000  -9.682  1.00                 C  
ATOM    333  C   LYS B  65       6.854   4.670 -10.122  1.00                 C  
ATOM    334  O   LYS B  65       6.720   5.890 -10.014  1.00                 O  
ATOM    335  CB  LYS B  65       8.338   4.140  -8.169  1.00                 C  
ATOM    336  CD  LYS B  65       7.594   3.468  -5.868  1.00                 C  
ATOM    337  CE  LYS B  65       6.464   2.882  -5.038  1.00                 C  
ATOM    338  CG  LYS B  65       7.249   3.469  -7.348  1.00                 C  
ATOM    339  NZ  LYS B  65       6.311   1.418  -5.264  1.00                 N  
ATOM    340  N   LEU B  66       5.906   3.870 -10.617  1.00                 N  
ATOM    341  CA  LEU B  66       4.617   4.430 -11.028  1.00                 C  
ATOM    342  C   LEU B  66       3.469   3.800 -10.216  1.00                 C  
ATOM    343  O   LEU B  66       3.443   2.580 -10.054  1.00                 O  
ATOM    344  CB  LEU B  66       4.392   4.213 -12.526  1.00                 C  
ATOM    345  CG  LEU B  66       5.272   5.034 -13.470  1.00                 C  
ATOM    346  CD1 LEU B  66       6.667   4.436 -13.561  1.00                 C  
ATOM    347  CD2 LEU B  66       4.642   5.122 -14.852  1.00                 C  
ATOM    348  N   ASP B  67       2.669   4.660 -10.327  1.00                 N  
ATOM    349  CA  ASP B  67       1.528   4.090  -9.621  1.00                 C  
ATOM    350  C   ASP B  67       0.227   4.760 -10.061  1.00                 C  
ATOM    351  O   ASP B  67       0.093   5.980  -9.952  1.00                 O  
ATOM    352  CB  ASP B  67       1.710   4.229  -8.108  1.00                 C  
ATOM    353  CG  ASP B  67       0.625   3.518  -7.323  1.00                 C  
ATOM    354  OD1 ASP B  67      -0.422   3.191  -7.919  1.00                 O  
ATOM    355  OD2 ASP B  67       0.823   3.287  -6.112  1.00                 O  
ATOM    356  N   LEU B  68      -0.721   3.970 -10.555  1.00                 N  
ATOM    357  CA  LEU B  68      -2.011   4.520 -10.967  1.00                 C  
ATOM    358  C   LEU B  68      -3.159   3.900 -10.154  1.00                 C  
ATOM    359  O   LEU B  68      -3.184   2.680  -9.993  1.00                 O  
ATOM    360  CB  LEU B  68      -2.239   4.289 -12.462  1.00                 C  
ATOM    361  CG  LEU B  68      -1.365   5.105 -13.416  1.00                 C  
ATOM    362  CD1 LEU B  68       0.033   4.512 -13.505  1.00                 C  
ATOM    363  CD2 LEU B  68      -1.998   5.178 -14.797  1.00                 C  
ATOM    364  N   LYS B  69      -3.959   4.750 -10.265  1.00                 N  
ATOM    365  CA  LYS B  69      -5.099   4.190  -9.560  1.00                 C  
ATOM    366  C   LYS B  69      -6.401   4.860 -10.000  1.00                 C  
ATOM    367  O   LYS B  69      -6.535   6.080  -9.891  1.00                 O  
ATOM    368  CB  LYS B  69      -4.918   4.335  -8.048  1.00                 C  
ATOM    369  CD  LYS B  69      -6.110   2.266  -7.276  1.00                 C  
ATOM    370  CE  LYS B  69      -7.247   1.714  -6.431  1.00                 C  
ATOM    371  CG  LYS B  69      -6.074   3.785  -7.228  1.00                 C  
ATOM    372  NZ  LYS B  69      -7.333   0.230  -6.517  1.00                 N  
ATOM    373  N   LEU B  70      -7.349   4.060 -10.494  1.00                 N  
ATOM    374  CA  LEU B  70      -8.638   4.610 -10.905  1.00                 C  
ATOM    375  C   LEU B  70      -9.786   3.990 -10.093  1.00                 C  
ATOM    376  O   LEU B  70      -9.812   2.770  -9.932  1.00                 O  
ATOM    377  CB  LEU B  70      -8.866   4.380 -12.400  1.00                 C  
ATOM    378  CG  LEU B  70      -7.992   5.197 -13.353  1.00                 C  
ATOM    379  CD1 LEU B  70      -6.595   4.604 -13.443  1.00                 C  
ATOM    380  CD2 LEU B  70      -8.626   5.271 -14.734  1.00                 C  
ATOM    381  N   ASP B  71     -10.586   4.850 -10.204  1.00                 N  
ATOM    382  CA  ASP B  71     -11.727   4.280  -9.499  1.00                 C  
ATOM    383  C   ASP B  71     -13.028   4.950  -9.939  1.00                 C  
ATOM    384  O   ASP B  71     -13.163   6.170  -9.830  1.00                 O  
ATOM    385  CB  ASP B  71     -11.546   4.419  -7.986  1.00                 C  
ATOM    386  CG  ASP B  71     -12.631   3.707  -7.202  1.00                 C  
ATOM    387  OD1 ASP B  71     -13.678   3.381  -7.799  1.00                 O  
ATOM    388  OD2 ASP B  71     -12.433   3.476  -5.990  1.00                 O  
ATOM    389  N   LEU B  72     -13.976   4.150 -10.433  1.00                 N  
ATOM    390  CA  LEU B  72     -15.266   4.710 -10.844  1.00                 C  
ATOM    391  C   LEU B  72     -16.414   4.080 -10.032  1.00                 C  
ATOM    392  O   LEU B  72     -16.439   2.860  -9.870  1.00                 O  
ATOM    393  CB  LEU B  72     -15.492   4.493 -12.342  1.00                 C  
ATOM    394  CG  LEU B  72     -16.805   5.029 -12.914  1.00                 C  
ATOM    395  CD1 LEU B  72     -16.869   6.543 -12.786  1.00                 C  
ATOM    396  CD2 LEU B  72     -16.967   4.614 -14.368  1.00                 C  
TER
ATOM    397  N   LYS C  25      19.175  -1.696   0.112  1.00                 N  
ATOM    398  CA  LYS C  25      18.053  -2.160   0.935  1.00                 C  
ATOM    399  C   LYS C  25      16.750  -1.622   0.368  1.00                 C  
ATOM    400  O   LYS C  25      16.419  -0.431   0.380  1.00                 O  
ATOM    401  CB  LYS C  25      18.238  -1.722   2.389  1.00                 C  
ATOM    402  CD  LYS C  25      17.450  -1.827   4.770  1.00                 C  
ATOM    403  CE  LYS C  25      16.380  -2.347   5.716  1.00                 C  
ATOM    404  CG  LYS C  25      17.169  -2.244   3.336  1.00                 C  
ATOM    405  NZ  LYS C  25      16.635  -1.934   7.124  1.00                 N  
ATOM    406  N   LEU C  26      15.972  -2.544  -0.211  1.00                 N  
ATOM    407  CA  LEU C  26      14.718  -2.117  -0.840  1.00                 C  
ATOM    408  C   LEU C  26      13.541  -2.563   0.013  1.00                 C  
ATOM    409  O   LEU C  26      13.329  -3.748   0.240  1.00                 O  
ATOM    410  CB  LEU C  26      14.610  -2.683  -2.257  1.00                 C  
ATOM    411  CG  LEU C  26      13.327  -2.353  -3.023  1.00                 C  
ATOM    412  CD1 LEU C  26      13.237  -0.861  -3.304  1.00                 C  
ATOM    413  CD2 LEU C  26      13.258  -3.141  -4.322  1.00                 C  
ATOM    414  N   ASP C  27      12.547  -1.790   0.173  1.00                 N  
ATOM    415  CA  ASP C  27      11.426  -2.253   0.997  1.00                 C  
ATOM    416  C   ASP C  27      10.122  -1.715   0.429  1.00                 C  
ATOM    417  O   ASP C  27       9.792  -0.524   0.441  1.00                 O  
ATOM    418  CB  ASP C  27      11.612  -1.813   2.451  1.00                 C  
ATOM    419  CG  ASP C  27      10.529  -2.351   3.365  1.00                 C  
ATOM    420  OD1 ASP C  27       9.557  -2.944   2.851  1.00                 O  
ATOM    421  OD2 ASP C  27      10.652  -2.181   4.596  1.00                 O  
ATOM    422  N   LEU C  28       9.344  -2.638  -0.150  1.00                 N  
ATOM    423  CA  LEU C  28       8.091  -2.211  -0.779  1.00                 C  
ATOM    424  C   LEU C  28       6.913  -2.656   0.074  1.00                 C  
ATOM    425  O   LEU C  28       6.701  -3.841   0.302  1.00                 O  
ATOM    426  CB  LEU C  28       7.983  -2.778  -2.196  1.00                 C  
ATOM    427  CG  LEU C  28       6.700  -2.447  -2.962  1.00                 C  
ATOM    428  CD1 LEU C  28       6.611  -0.955  -3.244  1.00                 C  
ATOM    429  CD2 LEU C  28       6.631  -3.236  -4.260  1.00                 C  
ATOM    430  N   LYS C  29       5.920  -1.883   0.235  1.00                 N  
ATOM    431  CA  LYS C  29       4.798  -2.346   1.058  1.00                 C  
ATOM    432  C   LYS C  29       3.495  -1.808   0.490  1.00                 C  
ATOM    433  O   LYS C  29       3.164  -0.617   0.502  1.00                 O  
ATOM    434  CB  LYS C  29       4.983  -1.907   2.512  1.00                 C  
ATOM    435  CD  LYS C  29       4.190  -2.006   4.891  1.00                 C  
ATOM    436  CE  LYS C  29       3.107  -2.505   5.833  1.00                 C  
ATOM    437  CG  LYS C  29       3.902  -2.410   3.455  1.00                 C  
ATOM    438  NZ  LYS C  29       3.380  -2.122   7.246  1.00                 N  
ATOM    439  N   LEU C  30       2.717  -2.731  -0.088  1.00                 N  
ATOM    440  CA  LEU C  30       1.463  -2.304  -0.718  1.00                 C  
ATOM    441  C   LEU C  30       0.286  -2.750   0.136  1.00                 C  
ATOM    442  O   LEU C  30       0.074  -3.934   0.363  1.00                 O  
ATOM    443  CB  LEU C  30       1.355  -2.871  -2.135  1.00                 C  
ATOM    444  CG  LEU C  30       0.073  -2.541  -2.901  1.00                 C  
ATOM    445  CD1 LEU C  30      -0.016  -1.049  -3.184  1.00                 C  
ATOM    446  CD2 LEU C  30       0.004  -3.330  -4.200  1.00                 C  
ATOM    447  N   ASP C  31      -0.708  -1.976   0.296  1.00                 N  
ATOM    448  CA  ASP C  31      -1.829  -2.439   1.119  1.00                 C  
ATOM    449  C   ASP C  31      -3.133  -1.902   0.552  1.00                 C  
ATOM    450  O   ASP C  31      -3.463  -0.710   0.563  1.00                 O  
ATOM    451  CB  ASP C  31      -1.644  -2.000   2.573  1.00                 C  
ATOM    452  CG  ASP C  31      -2.727  -2.538   3.487  1.00                 C  
ATOM    453  OD1 ASP C  31      -3.699  -3.130   2.972  1.00                 O  
ATOM    454  OD2 ASP C  31      -2.604  -2.367   4.718  1.00                 O  
ATOM    455  N   LEU C  32      -3.911  -2.824  -0.027  1.00                 N  
ATOM    456  CA  LEU C  32      -5.164  -2.397  -0.657  1.00                 C  
ATOM    457  C   LEU C  32      -6.342  -2.843   0.197  1.00                 C  
ATOM    458  O   LEU C  32      -6.554  -4.027   0.424  1.00                 O  
ATOM    459  CB  LEU C  32      -5.272  -2.964  -2.074  1.00                 C  
ATOM    460  CG  LEU C  32      -6.554  -2.634  -2.841  1.00                 C  
ATOM    461  CD1 LEU C  32      -6.642  -1.142  -3.123  1.00                 C  
ATOM    462  CD2 LEU C  32      -6.622  -3.423  -4.139  1.00                 C  
ATOM    463  N   LYS C  33      -7.335  -2.069   0.357  1.00                 N  
ATOM    464  CA  LYS C  33      -8.457  -2.533   1.180  1.00                 C  
ATOM    465  C   LYS C  33      -9.760  -1.995   0.613  1.00                 C  
ATOM    466  O   LYS C  33     -10.091  -0.804   0.625  1.00                 O  
ATOM    467  CB  LYS C  33      -8.272  -2.095   2.634  1.00                 C  
ATOM    468  CD  LYS C  33      -9.064  -2.196   5.014  1.00                 C  
ATOM    469  CE  LYS C  33     -10.147  -2.696   5.955  1.00                 C  
ATOM    470  CG  LYS C  33      -9.353  -2.599   3.577  1.00                 C  
ATOM    471  NZ  LYS C  33      -9.874  -2.315   7.369  1.00                 N  
ATOM    472  N   LEU C  34     -10.538  -2.917   0.034  1.00                 N  
ATOM    473  CA  LEU C  34     -11.792  -2.490  -0.595  1.00                 C  
ATOM    474  C   LEU C  34     -12.970  -2.936   0.258  1.00                 C  
ATOM    475  O   LEU C  34     -13.181  -4.121   0.486  1.00                 O  
ATOM    476  CB  LEU C  34     -11.900  -3.056  -2.012  1.00                 C  
ATOM    477  CG  LEU C  34     -13.183  -2.726  -2.778  1.00                 C  
ATOM    478  CD1 LEU C  34     -13.273  -1.234  -3.059  1.00                 C  
ATOM    479  CD2 LEU C  34     -13.252  -3.514  -4.077  1.00                 C  
ATOM    480  N   ASP C  35     -13.963  -2.163   0.418  1.00                 N  
ATOM    481  CA  ASP C  35     -15.084  -2.626   1.242  1.00                 C  
ATOM    482  C   ASP C  35     -16.388  -2.088   0.674  1.00                 C  
ATOM    483  O   ASP C  35     -16.718  -0.897   0.686  1.00                 O  
ATOM    484  CB  ASP C  35     -14.898  -2.186   2.696  1.00                 C  
ATOM    485  CG  ASP C  35     -15.981  -2.724   3.610  1.00                 C  
ATOM    486  OD1 ASP C  35     -16.953  -3.317   3.096  1.00                 O  
ATOM    487  OD2 ASP C  35     -15.858  -2.554   4.841  1.00                 O  
ATOM    488  N   LEU C  36     -17.166  -3.011   0.095  1.00                 N  
ATOM    489  CA  LEU C  36     -18.419  -2.584  -0.534  1.00                 C  
ATOM    490  C   LEU C  36     -19.597  -3.029   0.319  1.00                 C  
ATOM    491  O   LEU C  36     -19.809  -4.214   0.547  1.00                 O  
ATOM    492  CB  LEU C  36     -18.527  -3.151  -1.951  1.00                 C  
ATOM    493  CG  LEU C  36     -19.790  -2.783  -2.733  1.00                 C  
ATOM    494  CD1 LEU C  36     -19.858  -1.282  -2.971  1.00                 C  
ATOM    495  CD2 LEU C  36     -19.839  -3.531  -4.057  1.00                 C  
ATOM    496  N   LYS C  73     -15.919   0.190 -10.637  1.00                 N  
ATOM    497  CA  LYS C  73     -14.797  -0.270 -11.460  1.00                 C  
ATOM    498  C   LYS C  73     -13.494   0.270 -10.893  1.00                 C  
ATOM    499  O   LYS C  73     -13.163   1.460 -10.905  1.00                 O  
ATOM    500  CB  LYS C  73     -14.983   0.169 -12.914  1.00                 C  
ATOM    501  CD  LYS C  73     -14.196   0.069 -15.295  1.00                 C  
ATOM    502  CE  LYS C  73     -13.124  -0.447 -16.241  1.00                 C  
ATOM    503  CG  LYS C  73     -13.913  -0.349 -13.861  1.00                 C  
ATOM    504  NZ  LYS C  73     -13.380  -0.033 -17.648  1.00                 N  
ATOM    505  N   LEU C  74     -12.716  -0.660 -10.314  1.00                 N  
ATOM    506  CA  LEU C  74     -11.462  -0.230  -9.685  1.00                 C  
ATOM    507  C   LEU C  74     -10.285  -0.680 -10.538  1.00                 C  
ATOM    508  O   LEU C  74     -10.073  -1.860 -10.766  1.00                 O  
ATOM    509  CB  LEU C  74     -11.355  -0.791  -8.266  1.00                 C  
ATOM    510  CG  LEU C  74     -10.072  -0.458  -7.500  1.00                 C  
ATOM    511  CD1 LEU C  74      -9.984   1.035  -7.224  1.00                 C  
ATOM    512  CD2 LEU C  74     -10.004  -1.242  -6.199  1.00                 C  
ATOM    513  N   ASP C  75      -9.291   0.100 -10.698  1.00                 N  
ATOM    514  CA  ASP C  75      -8.170  -0.360 -11.522  1.00                 C  
ATOM    515  C   ASP C  75      -6.866   0.170 -10.954  1.00                 C  
ATOM    516  O   ASP C  75      -6.536   1.360 -10.966  1.00                 O  
ATOM    517  CB  ASP C  75      -8.353   0.087 -12.974  1.00                 C  
ATOM    518  CG  ASP C  75      -7.256  -0.428 -13.885  1.00                 C  
ATOM    519  OD1 ASP C  75      -6.222  -0.896 -13.364  1.00                 O  
ATOM    520  OD2 ASP C  75      -7.431  -0.363 -15.120  1.00                 O  
ATOM    521  N   LEU C  76      -6.088  -0.750 -10.375  1.00                 N  
ATOM    522  CA  LEU C  76      -4.835  -0.320  -9.746  1.00                 C  
ATOM    523  C   LEU C  76      -3.657  -0.770 -10.599  1.00                 C  
ATOM    524  O   LEU C  76      -3.445  -1.950 -10.827  1.00                 O  
ATOM    525  CB  LEU C  76      -4.728  -0.881  -8.327  1.00                 C  
ATOM    526  CG  LEU C  76      -3.446  -0.547  -7.561  1.00                 C  
ATOM    527  CD1 LEU C  76      -3.358   0.946  -7.284  1.00                 C  
ATOM    528  CD2 LEU C  76      -3.378  -1.331  -6.259  1.00                 C  
ATOM    529  N   LYS C  77      -2.664   0.010 -10.760  1.00                 N  
ATOM    530  CA  LYS C  77      -1.542  -0.460 -11.583  1.00                 C  
ATOM    531  C   LYS C  77      -0.239   0.080 -11.016  1.00                 C  
ATOM    532  O   LYS C  77       0.092   1.270 -11.027  1.00                 O  
ATOM    533  CB  LYS C  77      -1.727  -0.028 -13.039  1.00                 C  
ATOM    534  CD  LYS C  77      -0.937  -0.140 -15.418  1.00                 C  
ATOM    535  CE  LYS C  77       0.145  -0.646 -16.359  1.00                 C  
ATOM    536  CG  LYS C  77      -0.648  -0.538 -13.980  1.00                 C  
ATOM    537  NZ  LYS C  77      -0.129  -0.270 -17.773  1.00                 N  
ATOM    538  N   LEU C  78       0.539  -0.840 -10.437  1.00                 N  
ATOM    539  CA  LEU C  78       1.793  -0.420  -9.807  1.00                 C  
ATOM    540  C   LEU C  78       2.970  -0.860 -10.661  1.00                 C  
ATOM    541  O   LEU C  78       3.182  -2.050 -10.888  1.00                 O  
ATOM    542  CB  LEU C  78       1.902  -0.996  -8.394  1.00                 C  
ATOM    543  CG  LEU C  78       3.186  -0.674  -7.627  1.00                 C  
ATOM    544  CD1 LEU C  78       3.278   0.816  -7.335  1.00                 C  
ATOM    545  CD2 LEU C  78       3.255  -1.471  -6.334  1.00                 C  
ATOM    546  N   ASP C  79       3.964  -0.090 -10.821  1.00                 N  
ATOM    547  CA  ASP C  79       5.085  -0.550 -11.644  1.00                 C  
ATOM    548  C   ASP C  79       6.389  -0.010 -11.077  1.00                 C  
ATOM    549  O   ASP C  79       6.719   1.180 -11.089  1.00                 O  
ATOM    550  CB  ASP C  79       4.898  -0.111 -13.098  1.00                 C  
ATOM    551  CG  ASP C  79       5.982  -0.646 -14.012  1.00                 C  
ATOM    552  OD1 ASP C  79       6.955  -1.237 -13.497  1.00                 O  
ATOM    553  OD2 ASP C  79       5.859  -0.476 -15.243  1.00                 O  
ATOM    554  N   LEU C  80       7.167  -0.940 -10.498  1.00                 N  
ATOM    555  CA  LEU C  80       8.420  -0.510  -9.868  1.00                 C  
ATOM    556  C   LEU C  80       9.598  -0.950 -10.722  1.00                 C  
ATOM    557  O   LEU C  80       9.810  -2.140 -10.949  1.00                 O  
ATOM    558  CB  LEU C  80       8.530  -1.079  -8.452  1.00                 C  
ATOM    559  CG  LEU C  80       9.812  -0.746  -7.686  1.00                 C  
ATOM    560  CD1 LEU C  80       9.897   0.746  -7.401  1.00                 C  
ATOM    561  CD2 LEU C  80       9.884  -1.537  -6.389  1.00                 C  
ATOM    562  N   LYS C  81      10.591  -0.180 -10.882  1.00                 N  
ATOM    563  CA  LYS C  81      11.713  -0.640 -11.706  1.00                 C  
ATOM    564  C   LYS C  81      13.016  -0.110 -11.138  1.00                 C  
ATOM    565  O   LYS C  81      13.347   1.080 -11.150  1.00                 O  
ATOM    566  CB  LYS C  81      11.530  -0.193 -13.158  1.00                 C  
ATOM    567  CD  LYS C  81      12.326  -0.280 -15.537  1.00                 C  
ATOM    568  CE  LYS C  81      13.410  -0.776 -16.480  1.00                 C  
ATOM    569  CG  LYS C  81      12.612  -0.692 -14.102  1.00                 C  
ATOM    570  NZ  LYS C  81      13.139  -0.385 -17.891  1.00                 N  
ATOM    571  N   LEU C  82      13.794  -1.030 -10.559  1.00                 N  
ATOM    572  CA  LEU C  82      15.048  -0.600  -9.930  1.00                 C  
ATOM    573  C   LEU C  82      16.225  -1.050 -10.783  1.00                 C  
ATOM    574  O   LEU C  82      16.437  -2.230 -11.011  1.00                 O  
ATOM    575  CB  LEU C  82      15.155  -1.161  -8.511  1.00                 C  
ATOM    576  CG  LEU C  82      16.438  -0.828  -7.745  1.00                 C  
ATOM    577  CD1 LEU C  82      16.526   0.665  -7.469  1.00                 C  
ATOM    578  CD2 LEU C  82      16.506  -1.612  -6.444  1.00                 C  
ATOM    579  N   ASP C  83      17.219  -0.270 -10.944  1.00                 N  
ATOM    580  CA  ASP C  83      18.340  -0.740 -11.767  1.00                 C  
ATOM    581  C   ASP C  83      19.644  -0.200 -11.199  1.00                 C  
ATOM    582  O   ASP C  83      19.974   0.990 -11.211  1.00                 O  
ATOM    583  CB  ASP C  83      18.154  -0.307 -13.223  1.00                 C  
ATOM    584  CG  ASP C  83      19.236  -0.852 -14.135  1.00                 C  
ATOM    585  OD1 ASP C  83      20.206  -1.444 -13.618  1.00                 O  
ATOM    586  OD2 ASP C  83      19.112  -0.687 -15.367  1.00                 O  
ATOM    587  N   LEU C  84      20.422  -1.120 -10.621  1.00                 N  
ATOM    588  CA  LEU C  84      21.675  -0.700  -9.991  1.00                 C  
ATOM    589  C   LEU C  84      22.853  -1.140 -10.844  1.00                 C  
ATOM    590  O   LEU C  84      23.065  -2.330 -11.072  1.00                 O  
ATOM    591  CB  LEU C  84      21.783  -1.276  -8.578  1.00                 C  
ATOM    592  CG  LEU C  84      23.047  -0.916  -7.794  1.00                 C  
ATOM    593  CD1 LEU C  84      23.118   0.584  -7.547  1.00                 C  
ATOM    594  CD2 LEU C  84      23.096  -1.672  -6.475  1.00                 C  
TER
ATOM    595  N   LYS D  37     -19.295  -7.121   0.108  1.00                 N  
ATOM    596  CA  LYS D  37     -18.155  -7.686  -0.598  1.00                 C  
ATOM    597  C   LYS D  37     -16.853  -7.018  -0.158  1.00                 C  
ATOM    598  O   LYS D  37     -16.719  -5.798  -0.266  1.00                 O  
ATOM    599  CB  LYS D  37     -18.336  -7.542  -2.110  1.00                 C  
ATOM    600  CD  LYS D  37     -17.513  -8.071  -4.422  1.00                 C  
ATOM    601  CE  LYS D  37     -16.414  -8.726  -5.243  1.00                 C  
ATOM    602  CG  LYS D  37     -17.234  -8.190  -2.932  1.00                 C  
ATOM    603  NZ  LYS D  37     -16.665  -8.600  -6.706  1.00                 N  
ATOM    604  N   LEU D  38     -15.905  -7.815   0.336  1.00                 N  
ATOM    605  CA  LEU D  38     -14.616  -7.262   0.748  1.00                 C  
ATOM    606  C   LEU D  38     -13.468  -7.884  -0.064  1.00                 C  
ATOM    607  O   LEU D  38     -13.443  -9.102  -0.226  1.00                 O  
ATOM    608  CB  LEU D  38     -14.389  -7.489   2.244  1.00                 C  
ATOM    609  CG  LEU D  38     -15.265  -6.672   3.195  1.00                 C  
ATOM    610  CD1 LEU D  38     -16.662  -7.267   3.284  1.00                 C  
ATOM    611  CD2 LEU D  38     -14.634  -6.595   4.576  1.00                 C  
ATOM    612  N   ASP D  39     -12.668  -7.028   0.047  1.00                 N  
ATOM    613  CA  ASP D  39     -11.528  -7.593  -0.659  1.00                 C  
ATOM    614  C   ASP D  39     -10.226  -6.924  -0.219  1.00                 C  
ATOM    615  O   ASP D  39     -10.092  -5.705  -0.328  1.00                 O  
ATOM    616  CB  ASP D  39     -11.710  -7.450  -2.171  1.00                 C  
ATOM    617  CG  ASP D  39     -10.624  -8.157  -2.958  1.00                 C  
ATOM    618  OD1 ASP D  39      -9.576  -8.484  -2.363  1.00                 O  
ATOM    619  OD2 ASP D  39     -10.821  -8.384  -4.170  1.00                 O  
ATOM    620  N   LEU D  40      -9.278  -7.721   0.275  1.00                 N  
ATOM    621  CA  LEU D  40      -7.989  -7.169   0.687  1.00                 C  
ATOM    622  C   LEU D  40      -6.841  -7.791  -0.126  1.00                 C  
ATOM    623  O   LEU D  40      -6.815  -9.009  -0.287  1.00                 O  
ATOM    624  CB  LEU D  40      -7.762  -7.398   2.183  1.00                 C  
ATOM    625  CG  LEU D  40      -8.638  -6.580   3.134  1.00                 C  
ATOM    626  CD1 LEU D  40     -10.035  -7.175   3.224  1.00                 C  
ATOM    627  CD2 LEU D  40      -8.005  -6.505   4.516  1.00                 C  
ATOM    628  N   LYS D  41      -6.040  -6.935  -0.015  1.00                 N  
ATOM    629  CA  LYS D  41      -4.900  -7.500  -0.720  1.00                 C  
ATOM    630  C   LYS D  41      -3.598  -6.831  -0.280  1.00                 C  
ATOM    631  O   LYS D  41      -3.464  -5.612  -0.389  1.00                 O  
ATOM    632  CB  LYS D  41      -5.081  -7.357  -2.233  1.00                 C  
ATOM    633  CD  LYS D  41      -4.269  -7.909  -4.542  1.00                 C  
ATOM    634  CE  LYS D  41      -3.168  -8.560  -5.363  1.00                 C  
ATOM    635  CG  LYS D  41      -3.979  -8.008  -3.054  1.00                 C  
ATOM    636  NZ  LYS D  41      -3.435  -8.465  -6.825  1.00                 N  
ATOM    637  N   LEU D  42      -2.650  -7.628   0.214  1.00                 N  
ATOM    638  CA  LEU D  42      -1.361  -7.075   0.625  1.00                 C  
ATOM    639  C   LEU D  42      -0.213  -7.698  -0.187  1.00                 C  
ATOM    640  O   LEU D  42      -0.188  -8.916  -0.349  1.00                 O  
ATOM    641  CB  LEU D  42      -1.133  -7.301   2.121  1.00                 C  
ATOM    642  CG  LEU D  42      -2.010  -6.483   3.071  1.00                 C  
ATOM    643  CD1 LEU D  42      -3.406  -7.078   3.162  1.00                 C  
ATOM    644  CD2 LEU D  42      -1.377  -6.404   4.452  1.00                 C  
ATOM    645  N   ASP D  43       0.587  -6.841  -0.076  1.00                 N  
ATOM    646  CA  ASP D  43       1.727  -7.406  -0.782  1.00                 C  
ATOM    647  C   ASP D  43       3.029  -6.738  -0.342  1.00                 C  
ATOM    648  O   ASP D  43       3.163  -5.518  -0.450  1.00                 O  
ATOM    649  CB  ASP D  43       1.546  -7.262  -2.294  1.00                 C  
ATOM    650  CG  ASP D  43       2.631  -7.969  -3.081  1.00                 C  
ATOM    651  OD1 ASP D  43       3.679  -8.297  -2.486  1.00                 O  
ATOM    652  OD2 ASP D  43       2.434  -8.196  -4.294  1.00                 O  
ATOM    653  N   LEU D  44       3.977  -7.535   0.153  1.00                 N  
ATOM    654  CA  LEU D  44       5.266  -6.982   0.564  1.00                 C  
ATOM    655  C   LEU D  44       6.415  -7.604  -0.248  1.00                 C  
ATOM    656  O   LEU D  44       6.440  -8.823  -0.410  1.00                 O  
ATOM    657  CB  LEU D  44       5.494  -7.209   2.060  1.00                 C  
ATOM    658  CG  LEU D  44       4.618  -6.391   3.011  1.00                 C  
ATOM    659  CD1 LEU D  44       3.221  -6.986   3.101  1.00                 C  
ATOM    660  CD2 LEU D  44       5.250  -6.313   4.392  1.00                 C  
ATOM    661  N   LYS D  45       7.215  -6.748  -0.137  1.00                 N  
ATOM    662  CA  LYS D  45       8.355  -7.313  -0.843  1.00                 C  
ATOM    663  C   LYS D  45       9.657  -6.645  -0.403  1.00                 C  
ATOM    664  O   LYS D  45       9.791  -5.425  -0.512  1.00                 O  
ATOM    665  CB  LYS D  45       8.174  -7.169  -2.355  1.00                 C  
ATOM    666  CD  LYS D  45       9.016  -7.669  -4.666  1.00                 C  
ATOM    667  CE  LYS D  45      10.098  -8.352  -5.486  1.00                 C  
ATOM    668  CG  LYS D  45       9.292  -7.790  -3.176  1.00                 C  
ATOM    669  NZ  LYS D  45      11.392  -7.617  -5.420  1.00                 N  
ATOM    670  N   LEU D  46      10.605  -7.442   0.091  1.00                 N  
ATOM    671  CA  LEU D  46      11.894  -6.889   0.503  1.00                 C  
ATOM    672  C   LEU D  46      13.042  -7.511  -0.310  1.00                 C  
ATOM    673  O   LEU D  46      13.067  -8.729  -0.471  1.00                 O  
ATOM    674  CB  LEU D  46      12.121  -7.117   1.999  1.00                 C  
ATOM    675  CG  LEU D  46      11.245  -6.300   2.950  1.00                 C  
ATOM    676  CD1 LEU D  46       9.848  -6.896   3.039  1.00                 C  
ATOM    677  CD2 LEU D  46      11.877  -6.223   4.331  1.00                 C  
ATOM    678  N   ASP D  47      13.842  -6.655  -0.199  1.00                 N  
ATOM    679  CA  ASP D  47      14.982  -7.220  -0.904  1.00                 C  
ATOM    680  C   ASP D  47      16.284  -6.551  -0.464  1.00                 C  
ATOM    681  O   ASP D  47      16.418  -5.332  -0.573  1.00                 O  
ATOM    682  CB  ASP D  47      14.801  -7.077  -2.417  1.00                 C  
ATOM    683  CG  ASP D  47      15.887  -7.785  -3.203  1.00                 C  
ATOM    684  OD1 ASP D  47      16.935  -8.111  -2.606  1.00                 O  
ATOM    685  OD2 ASP D  47      15.691  -8.013  -4.415  1.00                 O  
ATOM    686  N   LEU D  48      17.232  -7.348   0.030  1.00                 N  
ATOM    687  CA  LEU D  48      18.522  -6.796   0.441  1.00                 C  
ATOM    688  C   LEU D  48      19.670  -7.418  -0.371  1.00                 C  
ATOM    689  O   LEU D  48      19.695  -8.636  -0.532  1.00                 O  
ATOM    690  CB  LEU D  48      18.750  -7.024   1.937  1.00                 C  
ATOM    691  CG  LEU D  48      20.067  -6.495   2.510  1.00                 C  
ATOM    692  CD1 LEU D  48      20.135  -4.980   2.391  1.00                 C  
ATOM    693  CD2 LEU D  48      20.230  -6.920   3.961  1.00                 C  
ATOM    694  N   LYS D  85      22.551  -5.230 -10.633  1.00                 N  
ATOM    695  CA  LYS D  85      21.411  -5.800  -9.927  1.00                 C  
ATOM    696  C   LYS D  85      20.109  -5.130 -10.367  1.00                 C  
ATOM    697  O   LYS D  85      19.975  -3.910 -10.259  1.00                 O  
ATOM    698  CB  LYS D  85      21.593  -5.660  -8.414  1.00                 C  
ATOM    699  CD  LYS D  85      20.773  -6.198  -6.104  1.00                 C  
ATOM    700  CE  LYS D  85      19.676  -6.857  -5.284  1.00                 C  
ATOM    701  CG  LYS D  85      20.493  -6.313  -7.594  1.00                 C  
ATOM    702  NZ  LYS D  85      19.927  -6.736  -3.821  1.00                 N  
ATOM    703  N   LEU D  86      19.161  -5.930 -10.862  1.00                 N  
ATOM    704  CA  LEU D  86      17.872  -5.370 -11.273  1.00                 C  
ATOM    705  C   LEU D  86      16.724  -6.000 -10.461  1.00                 C  
ATOM    706  O   LEU D  86      16.699  -7.210 -10.299  1.00                 O  
ATOM    707  CB  LEU D  86      17.647  -5.587 -12.771  1.00                 C  
ATOM    708  CG  LEU D  86      18.527  -4.766 -13.715  1.00                 C  
ATOM    709  CD1 LEU D  86      19.922  -5.364 -13.806  1.00                 C  
ATOM    710  CD2 LEU D  86      17.897  -4.678 -15.097  1.00                 C  
ATOM    711  N   ASP D  87      15.924  -5.140 -10.572  1.00                 N  
ATOM    712  CA  ASP D  87      14.783  -5.700  -9.866  1.00                 C  
ATOM    713  C   ASP D  87      13.482  -5.040 -10.306  1.00                 C  
ATOM    714  O   ASP D  87      13.348  -3.820 -10.197  1.00                 O  
ATOM    715  CB  ASP D  87      14.961  -5.548  -8.354  1.00                 C  
ATOM    716  CG  ASP D  87      13.873  -6.250  -7.566  1.00                 C  
ATOM    717  OD1 ASP D  87      12.826  -6.580  -8.162  1.00                 O  
ATOM    718  OD2 ASP D  87      14.068  -6.471  -6.352  1.00                 O  
ATOM    719  N   LEU D  88      12.534  -5.830 -10.800  1.00                 N  
ATOM    720  CA  LEU D  88      11.244  -5.280 -11.212  1.00                 C  
ATOM    721  C   LEU D  88      10.096  -5.900 -10.399  1.00                 C  
ATOM    722  O   LEU D  88      10.071  -7.120 -10.238  1.00                 O  
ATOM    723  CB  LEU D  88      11.016  -5.511 -12.707  1.00                 C  
ATOM    724  CG  LEU D  88      11.890  -4.695 -13.661  1.00                 C  
ATOM    725  CD1 LEU D  88      13.288  -5.288 -13.750  1.00                 C  
ATOM    726  CD2 LEU D  88      11.257  -4.622 -15.042  1.00                 C  
ATOM    727  N   LYS D  89       9.296  -5.050 -10.510  1.00                 N  
ATOM    728  CA  LYS D  89       8.156  -5.610  -9.805  1.00                 C  
ATOM    729  C   LYS D  89       6.854  -4.940 -10.245  1.00                 C  
ATOM    730  O   LYS D  89       6.720  -3.720 -10.136  1.00                 O  
ATOM    731  CB  LYS D  89       8.337  -5.465  -8.293  1.00                 C  
ATOM    732  CD  LYS D  89       7.145  -7.534  -7.521  1.00                 C  
ATOM    733  CE  LYS D  89       6.008  -8.086  -6.676  1.00                 C  
ATOM    734  CG  LYS D  89       7.181  -6.015  -7.473  1.00                 C  
ATOM    735  NZ  LYS D  89       5.922  -9.570  -6.762  1.00                 N  
ATOM    736  N   LEU D  90       5.906  -5.740 -10.739  1.00                 N  
ATOM    737  CA  LEU D  90       4.617  -5.190 -11.150  1.00                 C  
ATOM    738  C   LEU D  90       3.469  -5.810 -10.338  1.00                 C  
ATOM    739  O   LEU D  90       3.443  -7.030 -10.176  1.00                 O  
ATOM    740  CB  LEU D  90       4.389  -5.420 -12.645  1.00                 C  
ATOM    741  CG  LEU D  90       5.263  -4.603 -13.598  1.00                 C  
ATOM    742  CD1 LEU D  90       6.660  -5.196 -13.688  1.00                 C  
ATOM    743  CD2 LEU D  90       4.629  -4.529 -14.979  1.00                 C  
ATOM    744  N   ASP D  91       2.669  -4.950 -10.449  1.00                 N  
ATOM    745  CA  ASP D  91       1.528  -5.520  -9.743  1.00                 C  
ATOM    746  C   ASP D  91       0.227  -4.850 -10.184  1.00                 C  
ATOM    747  O   ASP D  91       0.093  -3.630 -10.075  1.00                 O  
ATOM    748  CB  ASP D  91       1.709  -5.380  -8.230  1.00                 C  
ATOM    749  CG  ASP D  91       0.625  -6.091  -7.445  1.00                 C  
ATOM    750  OD1 ASP D  91      -0.422  -6.419  -8.041  1.00                 O  
ATOM    751  OD2 ASP D  91       0.823  -6.321  -6.233  1.00                 O  
ATOM    752  N   LEU D  92      -0.721  -5.650 -10.678  1.00                 N  
ATOM    753  CA  LEU D  92      -2.011  -5.090 -11.089  1.00                 C  
ATOM    754  C   LEU D  92      -3.159  -5.720 -10.277  1.00                 C  
ATOM    755  O   LEU D  92      -3.184  -6.930 -10.115  1.00                 O  
ATOM    756  CB  LEU D  92      -2.237  -5.307 -12.587  1.00                 C  
ATOM    757  CG  LEU D  92      -1.357  -4.486 -13.531  1.00                 C  
ATOM    758  CD1 LEU D  92       0.038  -5.084 -13.622  1.00                 C  
ATOM    759  CD2 LEU D  92      -1.987  -4.398 -14.913  1.00                 C  
ATOM    760  N   LYS D  93      -3.959  -4.860 -10.388  1.00                 N  
ATOM    761  CA  LYS D  93      -5.099  -5.430  -9.682  1.00                 C  
ATOM    762  C   LYS D  93      -6.401  -4.760 -10.122  1.00                 C  
ATOM    763  O   LYS D  93      -6.535  -3.540 -10.014  1.00                 O  
ATOM    764  CB  LYS D  93      -4.917  -5.290  -8.169  1.00                 C  
ATOM    765  CD  LYS D  93      -6.099  -7.369  -7.405  1.00                 C  
ATOM    766  CE  LYS D  93      -7.232  -7.929  -6.561  1.00                 C  
ATOM    767  CG  LYS D  93      -6.069  -5.850  -7.351  1.00                 C  
ATOM    768  NZ  LYS D  93      -7.311  -9.413  -6.654  1.00                 N  
ATOM    769  N   LEU D  94      -7.349  -5.550 -10.616  1.00                 N  
ATOM    770  CA  LEU D  94      -8.638  -5.000 -11.028  1.00                 C  
ATOM    771  C   LEU D  94      -9.786  -5.620 -10.216  1.00                 C  
ATOM    772  O   LEU D  94      -9.812  -6.840 -10.054  1.00                 O  
ATOM    773  CB  LEU D  94      -8.866  -5.231 -12.523  1.00                 C  
ATOM    774  CG  LEU D  94      -7.991  -4.414 -13.476  1.00                 C  
ATOM    775  CD1 LEU D  94      -6.593  -5.007 -13.565  1.00                 C  
ATOM    776  CD2 LEU D  94      -8.623  -4.340 -14.857  1.00                 C  
ATOM    777  N   ASP D  95     -10.586  -4.770 -10.327  1.00                 N  
ATOM    778  CA  ASP D  95     -11.727  -5.330  -9.621  1.00                 C  
ATOM    779  C   ASP D  95     -13.028  -4.660 -10.061  1.00                 C  
ATOM    780  O   ASP D  95     -13.163  -3.440  -9.952  1.00                 O  
ATOM    781  CB  ASP D  95     -11.546  -5.184  -8.109  1.00                 C  
ATOM    782  CG  ASP D  95     -12.634  -5.887  -7.321  1.00                 C  
ATOM    783  OD1 ASP D  95     -13.682  -6.212  -7.916  1.00                 O  
ATOM    784  OD2 ASP D  95     -12.438  -6.113  -6.108  1.00                 O  
ATOM    785  N   LEU D  96     -13.976  -5.460 -10.555  1.00                 N  
ATOM    786  CA  LEU D  96     -15.266  -4.910 -10.967  1.00                 C  
ATOM    787  C   LEU D  96     -16.414  -5.530 -10.154  1.00                 C  
ATOM    788  O   LEU D  96     -16.439  -6.750  -9.993  1.00                 O  
ATOM    789  CB  LEU D  96     -15.494  -5.141 -12.462  1.00                 C  
ATOM    790  CG  LEU D  96     -16.811  -4.615 -13.036  1.00                 C  
ATOM    791  CD1 LEU D  96     -16.881  -3.100 -12.921  1.00                 C  
ATOM    792  CD2 LEU D  96     -16.975  -5.044 -14.486  1.00                 C  
TER
