# Supplementary material for: Enzyme-responsive progelator cyclic peptides for minimally invasive delivery to the heart post-myocardial infarction
Source: Nat Commun. 2019 Apr 15;10:1735. doi: 10.1038/s41467-019-09587-y (PMC6465301; doi:10.1038/s41467-019-09587-y)
Supplement: Supplementary file 5 — Supplementary Data 2 [file 41467_2019_9587_MOESM5_ESM.txt]

ATOM      1  N   LYS A   1      19.175   7.916  -0.010  1.00                 N  
ATOM      2  CA  LYS A   1      18.053   7.453   0.813  1.00                 C  
ATOM      3  C   LYS A   1      16.750   7.991   0.246  1.00                 C  
ATOM      4  O   LYS A   1      16.419   9.182   0.257  1.00                 O  
ATOM      5  CB  LYS A   1      18.238   7.892   2.267  1.00                 C  
ATOM      6  CD  LYS A   1      17.450   7.788   4.648  1.00                 C  
ATOM      7  CE  LYS A   1      16.380   7.269   5.594  1.00                 C  
ATOM      8  CG  LYS A   1      17.169   7.371   3.214  1.00                 C  
ATOM      9  NZ  LYS A   1      16.635   7.683   7.001  1.00                 N  
ATOM     10  N   PHE A   2      15.972   7.068  -0.333  1.00                 N  
ATOM     11  CA  PHE A   2      14.718   7.495  -0.963  1.00                 C  
ATOM     12  C   PHE A   2      13.541   7.049  -0.109  1.00                 C  
ATOM     13  O   PHE A   2      13.329   5.865   0.118  1.00                 O  
ATOM     14  CB  PHE A   2      14.610   6.928  -2.380  1.00                 C  
ATOM     15  CG  PHE A   2      13.342   7.307  -3.090  1.00                 C  
ATOM     16  CZ  PHE A   2      10.991   8.005  -4.399  1.00                 C  
ATOM     17  CD1 PHE A   2      13.346   8.281  -4.074  1.00                 C  
ATOM     18  CE1 PHE A   2      12.179   8.630  -4.726  1.00                 C  
ATOM     19  CD2 PHE A   2      12.144   6.691  -2.773  1.00                 C  
ATOM     20  CE2 PHE A   2      10.977   7.040  -3.426  1.00                 C  
ATOM     21  N   ASP A   3      12.547   7.823   0.051  1.00                 N  
ATOM     22  CA  ASP A   3      11.426   7.360   0.874  1.00                 C  
ATOM     23  C   ASP A   3      10.122   7.897   0.307  1.00                 C  
ATOM     24  O   ASP A   3       9.792   9.089   0.318  1.00                 O  
ATOM     25  CB  ASP A   3      11.611   7.799   2.328  1.00                 C  
ATOM     26  CG  ASP A   3      10.528   7.261   3.242  1.00                 C  
ATOM     27  OD1 ASP A   3       9.556   6.669   2.727  1.00                 O  
ATOM     28  OD2 ASP A   3      10.651   7.432   4.473  1.00                 O  
ATOM     29  N   PHE A   4       9.344   6.975  -0.272  1.00                 N  
ATOM     30  CA  PHE A   4       8.091   7.402  -0.902  1.00                 C  
ATOM     31  C   PHE A   4       6.913   6.956  -0.048  1.00                 C  
ATOM     32  O   PHE A   4       6.701   5.772   0.179  1.00                 O  
ATOM     33  CB  PHE A   4       7.983   6.835  -2.319  1.00                 C  
ATOM     34  CG  PHE A   4       6.715   7.215  -3.029  1.00                 C  
ATOM     35  CZ  PHE A   4       4.366   7.911  -4.341  1.00                 C  
ATOM     36  CD1 PHE A   4       6.586   8.454  -3.631  1.00                 C  
ATOM     37  CE1 PHE A   4       5.420   8.804  -4.284  1.00                 C  
ATOM     38  CD2 PHE A   4       5.652   6.332  -3.095  1.00                 C  
ATOM     39  CE2 PHE A   4       4.485   6.682  -3.748  1.00                 C  
ATOM     40  N   LYS A   5       5.920   7.730   0.112  1.00                 N  
ATOM     41  CA  LYS A   5       4.798   7.266   0.935  1.00                 C  
ATOM     42  C   LYS A   5       3.495   7.804   0.368  1.00                 C  
ATOM     43  O   LYS A   5       3.164   8.995   0.380  1.00                 O  
ATOM     44  CB  LYS A   5       4.983   7.704   2.389  1.00                 C  
ATOM     45  CD  LYS A   5       6.286   7.525   4.527  1.00                 C  
ATOM     46  CE  LYS A   5       7.509   6.928   5.204  1.00                 C  
ATOM     47  CG  LYS A   5       6.194   7.090   3.073  1.00                 C  
ATOM     48  NZ  LYS A   5       7.612   7.344   6.631  1.00                 N  
ATOM     49  N   PHE A   6       2.717   6.882  -0.211  1.00                 N  
ATOM     50  CA  PHE A   6       1.463   7.309  -0.840  1.00                 C  
ATOM     51  C   PHE A   6       0.286   6.863   0.013  1.00                 C  
ATOM     52  O   PHE A   6       0.074   5.678   0.241  1.00                 O  
ATOM     53  CB  PHE A   6       1.355   6.743  -2.257  1.00                 C  
ATOM     54  CG  PHE A   6       0.086   7.122  -2.966  1.00                 C  
ATOM     55  CZ  PHE A   6      -2.265   7.818  -4.276  1.00                 C  
ATOM     56  CD1 PHE A   6      -0.044   8.362  -3.567  1.00                 C  
ATOM     57  CE1 PHE A   6      -1.212   8.711  -4.219  1.00                 C  
ATOM     58  CD2 PHE A   6      -0.977   6.240  -3.032  1.00                 C  
ATOM     59  CE2 PHE A   6      -2.145   6.589  -3.684  1.00                 C  
ATOM     60  N   ASP A   7      -0.708   7.637   0.173  1.00                 N  
ATOM     61  CA  ASP A   7      -1.829   7.173   0.997  1.00                 C  
ATOM     62  C   ASP A   7      -3.133   7.711   0.429  1.00                 C  
ATOM     63  O   ASP A   7      -3.463   8.902   0.441  1.00                 O  
ATOM     64  CB  ASP A   7      -1.643   7.612   2.451  1.00                 C  
ATOM     65  CG  ASP A   7      -2.726   7.073   3.365  1.00                 C  
ATOM     66  OD1 ASP A   7      -3.697   6.480   2.850  1.00                 O  
ATOM     67  OD2 ASP A   7      -2.602   7.243   4.596  1.00                 O  
ATOM     68  N   PHE A   8      -3.911   6.788  -0.150  1.00                 N  
ATOM     69  CA  PHE A   8      -5.164   7.216  -0.779  1.00                 C  
ATOM     70  C   PHE A   8      -6.342   6.770   0.074  1.00                 C  
ATOM     71  O   PHE A   8      -6.554   5.585   0.302  1.00                 O  
ATOM     72  CB  PHE A   8      -5.272   6.651  -2.197  1.00                 C  
ATOM     73  CG  PHE A   8      -6.540   7.031  -2.906  1.00                 C  
ATOM     74  CZ  PHE A   8      -8.890   7.730  -4.216  1.00                 C  
ATOM     75  CD1 PHE A   8      -6.669   8.272  -3.506  1.00                 C  
ATOM     76  CE1 PHE A   8      -7.836   8.622  -4.159  1.00                 C  
ATOM     77  CD2 PHE A   8      -7.604   6.150  -2.972  1.00                 C  
ATOM     78  CE2 PHE A   8      -8.771   6.500  -3.625  1.00                 C  
ATOM     79  N   LYS A   9      -7.335   7.543   0.235  1.00                 N  
ATOM     80  CA  LYS A   9      -8.457   7.080   1.058  1.00                 C  
ATOM     81  C   LYS A   9      -9.760   7.618   0.491  1.00                 C  
ATOM     82  O   LYS A   9     -10.091   8.809   0.502  1.00                 O  
ATOM     83  CB  LYS A   9      -8.272   7.519   2.512  1.00                 C  
ATOM     84  CD  LYS A   9      -6.938   7.382   4.634  1.00                 C  
ATOM     85  CE  LYS A   9      -6.520   8.841   4.726  1.00                 C  
ATOM     86  CG  LYS A   9      -7.044   6.929   3.187  1.00                 C  
ATOM     87  NZ  LYS A   9      -6.246   9.251   6.131  1.00                 N  
ATOM     88  N   PHE A  10     -10.538   6.695  -0.088  1.00                 N  
ATOM     89  CA  PHE A  10     -11.792   7.122  -0.718  1.00                 C  
ATOM     90  C   PHE A  10     -12.970   6.677   0.136  1.00                 C  
ATOM     91  O   PHE A  10     -13.181   5.492   0.363  1.00                 O  
ATOM     92  CB  PHE A  10     -11.900   6.555  -2.135  1.00                 C  
ATOM     93  CG  PHE A  10     -13.169   6.934  -2.844  1.00                 C  
ATOM     94  CZ  PHE A  10     -15.517   7.629  -4.158  1.00                 C  
ATOM     95  CD1 PHE A  10     -13.513   8.263  -3.015  1.00                 C  
ATOM     96  CE1 PHE A  10     -14.680   8.612  -3.668  1.00                 C  
ATOM     97  CD2 PHE A  10     -14.018   5.961  -3.341  1.00                 C  
ATOM     98  CE2 PHE A  10     -15.185   6.310  -3.994  1.00                 C  
ATOM     99  N   ASP A  11     -13.963   7.450   0.296  1.00                 N  
ATOM    100  CA  ASP A  11     -15.084   6.987   1.119  1.00                 C  
ATOM    101  C   ASP A  11     -16.388   7.524   0.552  1.00                 C  
ATOM    102  O   ASP A  11     -16.718   8.716   0.564  1.00                 O  
ATOM    103  CB  ASP A  11     -14.899   7.426   2.573  1.00                 C  
ATOM    104  CG  ASP A  11     -15.982   6.888   3.487  1.00                 C  
ATOM    105  OD1 ASP A  11     -16.954   6.296   2.972  1.00                 O  
ATOM    106  OD2 ASP A  11     -15.859   7.059   4.718  1.00                 O  
ATOM    107  N   PHE A  12     -17.166   6.602  -0.027  1.00                 N  
ATOM    108  CA  PHE A  12     -18.419   7.029  -0.657  1.00                 C  
ATOM    109  C   PHE A  12     -19.597   6.583   0.197  1.00                 C  
ATOM    110  O   PHE A  12     -19.809   5.399   0.424  1.00                 O  
ATOM    111  CB  PHE A  12     -18.527   6.462  -2.074  1.00                 C  
ATOM    112  CG  PHE A  12     -19.716   6.967  -2.840  1.00                 C  
ATOM    113  CZ  PHE A  12     -21.920   7.895  -4.257  1.00                 C  
ATOM    114  CD1 PHE A  12     -19.729   8.250  -3.360  1.00                 C  
ATOM    115  CE1 PHE A  12     -20.824   8.714  -4.064  1.00                 C  
ATOM    116  CD2 PHE A  12     -20.821   6.159  -3.041  1.00                 C  
ATOM    117  CE2 PHE A  12     -21.915   6.624  -3.746  1.00                 C  
ATOM    118  N   LYS A  49     -18.559   7.140  -9.715  1.00                 N  
ATOM    119  CA  LYS A  49     -17.437   6.680 -10.538  1.00                 C  
ATOM    120  C   LYS A  49     -16.134   7.220  -9.971  1.00                 C  
ATOM    121  O   LYS A  49     -15.803   8.410  -9.982  1.00                 O  
ATOM    122  CB  LYS A  49     -17.623   7.119 -11.992  1.00                 C  
ATOM    123  CD  LYS A  49     -18.917   6.930 -14.134  1.00                 C  
ATOM    124  CE  LYS A  49     -20.100   6.280 -14.832  1.00                 C  
ATOM    125  CG  LYS A  49     -18.805   6.467 -12.691  1.00                 C  
ATOM    126  NZ  LYS A  49     -20.230   6.734 -16.244  1.00                 N  
ATOM    127  N   PHE A  50     -15.356   6.290  -9.392  1.00                 N  
ATOM    128  CA  PHE A  50     -14.102   6.720  -8.762  1.00                 C  
ATOM    129  C   PHE A  50     -12.924   6.280  -9.616  1.00                 C  
ATOM    130  O   PHE A  50     -12.713   5.090  -9.843  1.00                 O  
ATOM    131  CB  PHE A  50     -13.991   6.151  -7.346  1.00                 C  
ATOM    132  CG  PHE A  50     -12.723   6.533  -6.637  1.00                 C  
ATOM    133  CZ  PHE A  50     -10.374   7.234  -5.326  1.00                 C  
ATOM    134  CD1 PHE A  50     -12.597   7.772  -6.033  1.00                 C  
ATOM    135  CE1 PHE A  50     -11.431   8.123  -5.381  1.00                 C  
ATOM    136  CD2 PHE A  50     -11.657   5.654  -6.573  1.00                 C  
ATOM    137  CE2 PHE A  50     -10.491   6.005  -5.921  1.00                 C  
ATOM    138  N   ASP A  51     -11.931   7.050  -9.776  1.00                 N  
ATOM    139  CA  ASP A  51     -10.809   6.590 -10.599  1.00                 C  
ATOM    140  C   ASP A  51      -9.506   7.120 -10.032  1.00                 C  
ATOM    141  O   ASP A  51      -9.176   8.320 -10.044  1.00                 O  
ATOM    142  CB  ASP A  51     -10.991   7.036 -12.051  1.00                 C  
ATOM    143  CG  ASP A  51      -9.907   6.501 -12.965  1.00                 C  
ATOM    144  OD1 ASP A  51      -8.937   5.906 -12.451  1.00                 O  
ATOM    145  OD2 ASP A  51     -10.027   6.678 -14.196  1.00                 O  
ATOM    146  N   PHE A  52      -8.728   6.200  -9.453  1.00                 N  
ATOM    147  CA  PHE A  52      -7.475   6.630  -8.823  1.00                 C  
ATOM    148  C   PHE A  52      -6.297   6.180  -9.677  1.00                 C  
ATOM    149  O   PHE A  52      -6.085   5.000  -9.904  1.00                 O  
ATOM    150  CB  PHE A  52      -7.368   6.068  -7.404  1.00                 C  
ATOM    151  CG  PHE A  52      -6.101   6.451  -6.694  1.00                 C  
ATOM    152  CZ  PHE A  52      -3.755   7.152  -5.380  1.00                 C  
ATOM    153  CD1 PHE A  52      -5.758   7.781  -6.529  1.00                 C  
ATOM    154  CE1 PHE A  52      -4.592   8.133  -5.876  1.00                 C  
ATOM    155  CD2 PHE A  52      -5.252   5.480  -6.192  1.00                 C  
ATOM    156  CE2 PHE A  52      -4.086   5.832  -5.539  1.00                 C  
ATOM    157  N   LYS A  53      -5.304   6.960  -9.837  1.00                 N  
ATOM    158  CA  LYS A  53      -4.182   6.490 -10.661  1.00                 C  
ATOM    159  C   LYS A  53      -2.879   7.030 -10.093  1.00                 C  
ATOM    160  O   LYS A  53      -2.548   8.220 -10.105  1.00                 O  
ATOM    161  CB  LYS A  53      -4.368   6.923 -12.117  1.00                 C  
ATOM    162  CD  LYS A  53      -5.704   6.782 -14.236  1.00                 C  
ATOM    163  CE  LYS A  53      -6.118   8.241 -14.334  1.00                 C  
ATOM    164  CG  LYS A  53      -5.598   6.334 -12.787  1.00                 C  
ATOM    165  NZ  LYS A  53      -6.394   8.647 -15.740  1.00                 N  
ATOM    166  N   PHE A  54      -2.100   6.110  -9.514  1.00                 N  
ATOM    167  CA  PHE A  54      -0.847   6.540  -8.885  1.00                 C  
ATOM    168  C   PHE A  54       0.331   6.090  -9.738  1.00                 C  
ATOM    169  O   PHE A  54       0.542   4.900  -9.966  1.00                 O  
ATOM    170  CB  PHE A  54      -0.740   5.979  -7.466  1.00                 C  
ATOM    171  CG  PHE A  54       0.528   6.362  -6.757  1.00                 C  
ATOM    172  CZ  PHE A  54       2.875   7.063  -5.444  1.00                 C  
ATOM    173  CD1 PHE A  54       0.871   7.692  -6.592  1.00                 C  
ATOM    174  CE1 PHE A  54       2.038   8.044  -5.940  1.00                 C  
ATOM    175  CD2 PHE A  54       1.377   5.392  -6.254  1.00                 C  
ATOM    176  CE2 PHE A  54       2.543   5.744  -5.602  1.00                 C  
ATOM    177  N   ASP A  55       1.324   6.860  -9.899  1.00                 N  
ATOM    178  CA  ASP A  55       2.446   6.400 -10.722  1.00                 C  
ATOM    179  C   ASP A  55       3.749   6.940 -10.154  1.00                 C  
ATOM    180  O   ASP A  55       4.080   8.130 -10.166  1.00                 O  
ATOM    181  CB  ASP A  55       2.260   6.840 -12.176  1.00                 C  
ATOM    182  CG  ASP A  55       3.345   6.304 -13.090  1.00                 C  
ATOM    183  OD1 ASP A  55       4.317   5.714 -12.575  1.00                 O  
ATOM    184  OD2 ASP A  55       3.222   6.475 -14.321  1.00                 O  
ATOM    185  N   PHE A  56       4.527   6.010  -9.576  1.00                 N  
ATOM    186  CA  PHE A  56       5.781   6.440  -8.946  1.00                 C  
ATOM    187  C   PHE A  56       6.958   6.000  -9.800  1.00                 C  
ATOM    188  O   PHE A  56       7.170   4.810 -10.027  1.00                 O  
ATOM    189  CB  PHE A  56       5.892   5.871  -7.530  1.00                 C  
ATOM    190  CG  PHE A  56       7.160   6.253  -6.821  1.00                 C  
ATOM    191  CZ  PHE A  56       9.507   6.953  -5.508  1.00                 C  
ATOM    192  CD1 PHE A  56       7.500   7.584  -6.649  1.00                 C  
ATOM    193  CE1 PHE A  56       8.667   7.935  -5.997  1.00                 C  
ATOM    194  CD2 PHE A  56       8.012   5.282  -6.326  1.00                 C  
ATOM    195  CE2 PHE A  56       9.178   5.634  -5.673  1.00                 C  
ATOM    196  N   LYS A  57       7.952   6.770  -9.960  1.00                 N  
ATOM    197  CA  LYS A  57       9.073   6.310 -10.783  1.00                 C  
ATOM    198  C   LYS A  57      10.377   6.840 -10.216  1.00                 C  
ATOM    199  O   LYS A  57      10.707   8.040 -10.227  1.00                 O  
ATOM    200  CB  LYS A  57       8.890   6.756 -12.235  1.00                 C  
ATOM    201  CD  LYS A  57       7.559   6.633 -14.359  1.00                 C  
ATOM    202  CE  LYS A  57       7.144   8.093 -14.445  1.00                 C  
ATOM    203  CG  LYS A  57       7.662   6.172 -12.914  1.00                 C  
ATOM    204  NZ  LYS A  57       6.871   8.511 -15.848  1.00                 N  
ATOM    205  N   PHE A  58      11.155   5.920  -9.637  1.00                 N  
ATOM    206  CA  PHE A  58      12.408   6.350  -9.007  1.00                 C  
ATOM    207  C   PHE A  58      13.586   5.900  -9.861  1.00                 C  
ATOM    208  O   PHE A  58      13.798   4.720 -10.088  1.00                 O  
ATOM    209  CB  PHE A  58      12.515   5.788  -7.588  1.00                 C  
ATOM    210  CG  PHE A  58      13.782   6.171  -6.878  1.00                 C  
ATOM    211  CZ  PHE A  58      16.128   6.872  -5.564  1.00                 C  
ATOM    212  CD1 PHE A  58      14.125   7.501  -6.713  1.00                 C  
ATOM    213  CE1 PHE A  58      15.291   7.853  -6.060  1.00                 C  
ATOM    214  CD2 PHE A  58      14.631   5.200  -6.376  1.00                 C  
ATOM    215  CE2 PHE A  58      15.797   5.552  -5.723  1.00                 C  
ATOM    216  N   ASP A  59      14.579   6.680 -10.021  1.00                 N  
ATOM    217  CA  ASP A  59      15.701   6.210 -10.844  1.00                 C  
ATOM    218  C   ASP A  59      17.004   6.750 -10.277  1.00                 C  
ATOM    219  O   ASP A  59      17.335   7.940 -10.289  1.00                 O  
ATOM    220  CB  ASP A  59      15.516   6.642 -12.300  1.00                 C  
ATOM    221  CG  ASP A  59      16.597   6.098 -13.212  1.00                 C  
ATOM    222  OD1 ASP A  59      17.568   5.506 -12.694  1.00                 O  
ATOM    223  OD2 ASP A  59      16.474   6.262 -14.444  1.00                 O  
ATOM    224  N   PHE A  60      17.782   5.830  -9.698  1.00                 N  
ATOM    225  CA  PHE A  60      19.036   6.260  -9.069  1.00                 C  
ATOM    226  C   PHE A  60      20.213   5.810  -9.922  1.00                 C  
ATOM    227  O   PHE A  60      20.425   4.630 -10.150  1.00                 O  
ATOM    228  CB  PHE A  60      19.143   5.699  -7.650  1.00                 C  
ATOM    229  CG  PHE A  60      20.333   6.207  -6.885  1.00                 C  
ATOM    230  CZ  PHE A  60      22.536   7.141  -5.472  1.00                 C  
ATOM    231  CD1 PHE A  60      20.346   7.492  -6.371  1.00                 C  
ATOM    232  CE1 PHE A  60      21.440   7.959  -5.668  1.00                 C  
ATOM    233  CD2 PHE A  60      21.438   5.400  -6.681  1.00                 C  
ATOM    234  CE2 PHE A  60      22.532   5.868  -5.978  1.00                 C  
TER
ATOM    235  N   LYS B  13     -19.295   2.492  -0.015  1.00                 N  
ATOM    236  CA  LYS B  13     -18.155   1.926  -0.720  1.00                 C  
ATOM    237  C   LYS B  13     -16.853   2.595  -0.280  1.00                 C  
ATOM    238  O   LYS B  13     -16.719   3.815  -0.389  1.00                 O  
ATOM    239  CB  LYS B  13     -18.336   2.068  -2.233  1.00                 C  
ATOM    240  CD  LYS B  13     -19.581   1.407  -4.309  1.00                 C  
ATOM    241  CE  LYS B  13     -20.713   0.568  -4.880  1.00                 C  
ATOM    242  CG  LYS B  13     -19.473   1.235  -2.803  1.00                 C  
ATOM    243  NZ  LYS B  13     -20.835   0.730  -6.355  1.00                 N  
ATOM    244  N   PHE B  14     -15.905   1.798   0.214  1.00                 N  
ATOM    245  CA  PHE B  14     -14.616   2.351   0.625  1.00                 C  
ATOM    246  C   PHE B  14     -13.468   1.729  -0.187  1.00                 C  
ATOM    247  O   PHE B  14     -13.443   0.510  -0.348  1.00                 O  
ATOM    248  CB  PHE B  14     -14.388   2.124   2.121  1.00                 C  
ATOM    249  CG  PHE B  14     -15.386   2.824   2.999  1.00                 C  
ATOM    250  CZ  PHE B  14     -17.227   4.124   4.626  1.00                 C  
ATOM    251  CD1 PHE B  14     -16.688   2.365   3.094  1.00                 C  
ATOM    252  CE1 PHE B  14     -17.606   3.009   3.902  1.00                 C  
ATOM    253  CD2 PHE B  14     -15.022   3.941   3.730  1.00                 C  
ATOM    254  CE2 PHE B  14     -15.940   4.585   4.538  1.00                 C  
ATOM    255  N   ASP B  15     -12.668   2.585  -0.076  1.00                 N  
ATOM    256  CA  ASP B  15     -11.528   2.020  -0.781  1.00                 C  
ATOM    257  C   ASP B  15     -10.226   2.688  -0.341  1.00                 C  
ATOM    258  O   ASP B  15     -10.092   3.908  -0.450  1.00                 O  
ATOM    259  CB  ASP B  15     -11.709   2.163  -2.294  1.00                 C  
ATOM    260  CG  ASP B  15     -10.622   1.456  -3.080  1.00                 C  
ATOM    261  OD1 ASP B  15      -9.438   1.586  -2.705  1.00                 O  
ATOM    262  OD2 ASP B  15     -10.956   0.772  -4.070  1.00                 O  
ATOM    263  N   PHE B  16      -9.278   1.891   0.153  1.00                 N  
ATOM    264  CA  PHE B  16      -7.989   2.444   0.564  1.00                 C  
ATOM    265  C   PHE B  16      -6.841   1.822  -0.248  1.00                 C  
ATOM    266  O   PHE B  16      -6.815   0.604  -0.410  1.00                 O  
ATOM    267  CB  PHE B  16      -7.761   2.217   2.060  1.00                 C  
ATOM    268  CG  PHE B  16      -8.759   2.917   2.938  1.00                 C  
ATOM    269  CZ  PHE B  16     -10.601   4.218   4.563  1.00                 C  
ATOM    270  CD1 PHE B  16      -9.899   2.264   3.372  1.00                 C  
ATOM    271  CE1 PHE B  16     -10.817   2.907   4.180  1.00                 C  
ATOM    272  CD2 PHE B  16      -8.557   4.229   3.330  1.00                 C  
ATOM    273  CE2 PHE B  16      -9.475   4.873   4.138  1.00                 C  
ATOM    274  N   LYS B  17      -6.040   2.678  -0.137  1.00                 N  
ATOM    275  CA  LYS B  17      -4.900   2.113  -0.843  1.00                 C  
ATOM    276  C   LYS B  17      -3.598   2.782  -0.403  1.00                 C  
ATOM    277  O   LYS B  17      -3.464   4.001  -0.511  1.00                 O  
ATOM    278  CB  LYS B  17      -5.082   2.256  -2.355  1.00                 C  
ATOM    279  CD  LYS B  17      -4.330   1.578  -4.652  1.00                 C  
ATOM    280  CE  LYS B  17      -4.351   2.969  -5.264  1.00                 C  
ATOM    281  CG  LYS B  17      -3.967   1.629  -3.177  1.00                 C  
ATOM    282  NZ  LYS B  17      -4.480   2.922  -6.746  1.00                 N  
ATOM    283  N   PHE B  18      -2.650   1.985   0.091  1.00                 N  
ATOM    284  CA  PHE B  18      -1.361   2.537   0.503  1.00                 C  
ATOM    285  C   PHE B  18      -0.213   1.915  -0.309  1.00                 C  
ATOM    286  O   PHE B  18      -0.188   0.697  -0.471  1.00                 O  
ATOM    287  CB  PHE B  18      -1.134   2.309   1.999  1.00                 C  
ATOM    288  CG  PHE B  18      -2.132   3.009   2.877  1.00                 C  
ATOM    289  CZ  PHE B  18      -3.973   4.308   4.504  1.00                 C  
ATOM    290  CD1 PHE B  18      -3.434   2.550   2.971  1.00                 C  
ATOM    291  CE1 PHE B  18      -4.352   3.194   3.779  1.00                 C  
ATOM    292  CD2 PHE B  18      -1.768   4.125   3.609  1.00                 C  
ATOM    293  CE2 PHE B  18      -2.686   4.769   4.417  1.00                 C  
ATOM    294  N   ASP B  19       0.587   2.771  -0.198  1.00                 N  
ATOM    295  CA  ASP B  19       1.727   2.206  -0.904  1.00                 C  
ATOM    296  C   ASP B  19       3.029   2.875  -0.464  1.00                 C  
ATOM    297  O   ASP B  19       3.163   4.094  -0.573  1.00                 O  
ATOM    298  CB  ASP B  19       1.545   2.349  -2.416  1.00                 C  
ATOM    299  CG  ASP B  19       2.631   1.642  -3.203  1.00                 C  
ATOM    300  OD1 ASP B  19       3.816   1.772  -2.830  1.00                 O  
ATOM    301  OD2 ASP B  19       2.297   0.958  -4.193  1.00                 O  
ATOM    302  N   PHE B  20       3.977   2.078   0.030  1.00                 N  
ATOM    303  CA  PHE B  20       5.266   2.630   0.442  1.00                 C  
ATOM    304  C   PHE B  20       6.415   2.008  -0.371  1.00                 C  
ATOM    305  O   PHE B  20       6.440   0.790  -0.532  1.00                 O  
ATOM    306  CB  PHE B  20       5.493   2.401   1.938  1.00                 C  
ATOM    307  CG  PHE B  20       4.496   3.101   2.816  1.00                 C  
ATOM    308  CZ  PHE B  20       2.653   4.400   4.442  1.00                 C  
ATOM    309  CD1 PHE B  20       3.355   2.447   3.249  1.00                 C  
ATOM    310  CE1 PHE B  20       2.437   3.090   4.058  1.00                 C  
ATOM    311  CD2 PHE B  20       4.697   4.412   3.210  1.00                 C  
ATOM    312  CE2 PHE B  20       3.780   5.055   4.018  1.00                 C  
ATOM    313  N   LYS B  21       7.215   2.865  -0.260  1.00                 N  
ATOM    314  CA  LYS B  21       8.355   2.299  -0.965  1.00                 C  
ATOM    315  C   LYS B  21       9.657   2.968  -0.525  1.00                 C  
ATOM    316  O   LYS B  21       9.791   4.188  -0.634  1.00                 O  
ATOM    317  CB  LYS B  21       8.174   2.441  -2.478  1.00                 C  
ATOM    318  CD  LYS B  21       8.927   1.761  -4.773  1.00                 C  
ATOM    319  CE  LYS B  21       8.906   3.151  -5.386  1.00                 C  
ATOM    320  CG  LYS B  21       9.289   1.813  -3.298  1.00                 C  
ATOM    321  NZ  LYS B  21       8.778   3.103  -6.869  1.00                 N  
ATOM    322  N   PHE B  22      10.605   2.171  -0.031  1.00                 N  
ATOM    323  CA  PHE B  22      11.894   2.724   0.380  1.00                 C  
ATOM    324  C   PHE B  22      13.042   2.102  -0.432  1.00                 C  
ATOM    325  O   PHE B  22      13.067   0.883  -0.594  1.00                 O  
ATOM    326  CB  PHE B  22      12.122   2.497   1.876  1.00                 C  
ATOM    327  CG  PHE B  22      13.413   3.070   2.386  1.00                 C  
ATOM    328  CZ  PHE B  22      15.806   4.124   3.330  1.00                 C  
ATOM    329  CD1 PHE B  22      13.525   4.421   2.666  1.00                 C  
ATOM    330  CE1 PHE B  22      14.714   4.948   3.135  1.00                 C  
ATOM    331  CD2 PHE B  22      14.516   2.258   2.585  1.00                 C  
ATOM    332  CE2 PHE B  22      15.704   2.785   3.055  1.00                 C  
ATOM    333  N   ASP B  23      13.842   2.958  -0.321  1.00                 N  
ATOM    334  CA  ASP B  23      14.982   2.393  -1.027  1.00                 C  
ATOM    335  C   ASP B  23      16.284   3.061  -0.587  1.00                 C  
ATOM    336  O   ASP B  23      16.418   4.281  -0.695  1.00                 O  
ATOM    337  CB  ASP B  23      14.801   2.537  -2.539  1.00                 C  
ATOM    338  CG  ASP B  23      15.886   1.830  -3.326  1.00                 C  
ATOM    339  OD1 ASP B  23      16.934   1.502  -2.731  1.00                 O  
ATOM    340  OD2 ASP B  23      15.689   1.603  -4.539  1.00                 O  
ATOM    341  N   PHE B  24      17.232   2.264  -0.092  1.00                 N  
ATOM    342  CA  PHE B  24      18.522   2.817   0.319  1.00                 C  
ATOM    343  C   PHE B  24      19.670   2.195  -0.493  1.00                 C  
ATOM    344  O   PHE B  24      19.695   0.977  -0.655  1.00                 O  
ATOM    345  CB  PHE B  24      18.750   2.590   1.815  1.00                 C  
ATOM    346  CG  PHE B  24      19.984   3.260   2.348  1.00                 C  
ATOM    347  CZ  PHE B  24      22.272   4.492   3.335  1.00                 C  
ATOM    348  CD1 PHE B  24      20.012   4.627   2.558  1.00                 C  
ATOM    349  CE1 PHE B  24      21.147   5.243   3.049  1.00                 C  
ATOM    350  CD2 PHE B  24      21.118   2.522   2.639  1.00                 C  
ATOM    351  CE2 PHE B  24      22.254   3.138   3.130  1.00                 C  
ATOM    352  N   LYS B  61      19.912   1.720  -9.711  1.00                 N  
ATOM    353  CA  LYS B  61      18.771   1.150  -9.005  1.00                 C  
ATOM    354  C   LYS B  61      17.470   1.820  -9.445  1.00                 C  
ATOM    355  O   LYS B  61      17.336   3.040  -9.336  1.00                 O  
ATOM    356  CB  LYS B  61      18.953   1.289  -7.492  1.00                 C  
ATOM    357  CD  LYS B  61      18.144   0.738  -5.181  1.00                 C  
ATOM    358  CE  LYS B  61      19.394   0.008  -4.717  1.00                 C  
ATOM    359  CG  LYS B  61      17.913   0.544  -6.671  1.00                 C  
ATOM    360  NZ  LYS B  61      19.605   0.145  -3.249  1.00                 N  
ATOM    361  N   PHE B  62      16.522   1.020  -9.939  1.00                 N  
ATOM    362  CA  PHE B  62      15.232   1.580 -10.350  1.00                 C  
ATOM    363  C   PHE B  62      14.084   0.960  -9.538  1.00                 C  
ATOM    364  O   PHE B  62      14.059  -0.260  -9.377  1.00                 O  
ATOM    365  CB  PHE B  62      15.003   1.356 -11.846  1.00                 C  
ATOM    366  CG  PHE B  62      16.003   2.054 -12.723  1.00                 C  
ATOM    367  CZ  PHE B  62      17.850   3.349 -14.348  1.00                 C  
ATOM    368  CD1 PHE B  62      17.304   1.590 -12.819  1.00                 C  
ATOM    369  CE1 PHE B  62      18.224   2.232 -13.626  1.00                 C  
ATOM    370  CD2 PHE B  62      15.644   3.173 -13.452  1.00                 C  
ATOM    371  CE2 PHE B  62      16.564   3.815 -14.259  1.00                 C  
ATOM    372  N   ASP B  63      13.284   1.810  -9.649  1.00                 N  
ATOM    373  CA  ASP B  63      12.144   1.250  -8.944  1.00                 C  
ATOM    374  C   ASP B  63      10.842   1.910  -9.384  1.00                 C  
ATOM    375  O   ASP B  63      10.708   3.130  -9.275  1.00                 O  
ATOM    376  CB  ASP B  63      12.322   1.401  -7.432  1.00                 C  
ATOM    377  CG  ASP B  63      11.234   0.699  -6.644  1.00                 C  
ATOM    378  OD1 ASP B  63      10.441  -0.044  -7.259  1.00                 O  
ATOM    379  OD2 ASP B  63      11.175   0.891  -5.411  1.00                 O  
ATOM    380  N   PHE B  64       9.894   1.120  -9.878  1.00                 N  
ATOM    381  CA  PHE B  64       8.605   1.670 -10.289  1.00                 C  
ATOM    382  C   PHE B  64       7.457   1.050  -9.477  1.00                 C  
ATOM    383  O   PHE B  64       7.431  -0.170  -9.315  1.00                 O  
ATOM    384  CB  PHE B  64       8.377   1.440 -11.784  1.00                 C  
ATOM    385  CG  PHE B  64       9.373   2.139 -12.664  1.00                 C  
ATOM    386  CZ  PHE B  64      11.212   3.439 -14.293  1.00                 C  
ATOM    387  CD1 PHE B  64      10.513   1.487 -13.098  1.00                 C  
ATOM    388  CE1 PHE B  64      11.430   2.130 -13.908  1.00                 C  
ATOM    389  CD2 PHE B  64       9.169   3.450 -13.059  1.00                 C  
ATOM    390  CE2 PHE B  64      10.086   4.094 -13.868  1.00                 C  
ATOM    391  N   LYS B  65       6.657   1.900  -9.588  1.00                 N  
ATOM    392  CA  LYS B  65       5.516   1.340  -8.882  1.00                 C  
ATOM    393  C   LYS B  65       4.215   2.010  -9.322  1.00                 C  
ATOM    394  O   LYS B  65       4.080   3.230  -9.214  1.00                 O  
ATOM    395  CB  LYS B  65       5.697   1.486  -7.370  1.00                 C  
ATOM    396  CD  LYS B  65       3.535   1.309  -6.107  1.00                 C  
ATOM    397  CE  LYS B  65       3.866   2.503  -5.228  1.00                 C  
ATOM    398  CG  LYS B  65       4.795   0.581  -6.546  1.00                 C  
ATOM    399  NZ  LYS B  65       2.648   3.276  -4.860  1.00                 N  
ATOM    400  N   PHE B  66       3.267   1.210  -9.817  1.00                 N  
ATOM    401  CA  PHE B  66       1.977   1.760 -10.228  1.00                 C  
ATOM    402  C   PHE B  66       0.829   1.140  -9.416  1.00                 C  
ATOM    403  O   PHE B  66       0.804  -0.080  -9.254  1.00                 O  
ATOM    404  CB  PHE B  66       1.748   1.530 -11.723  1.00                 C  
ATOM    405  CG  PHE B  66       2.744   2.230 -12.603  1.00                 C  
ATOM    406  CZ  PHE B  66       4.582   3.529 -14.234  1.00                 C  
ATOM    407  CD1 PHE B  66       4.047   1.773 -12.698  1.00                 C  
ATOM    408  CE1 PHE B  66       4.963   2.416 -13.508  1.00                 C  
ATOM    409  CD2 PHE B  66       2.378   3.345 -13.336  1.00                 C  
ATOM    410  CE2 PHE B  66       3.294   3.988 -14.146  1.00                 C  
ATOM    411  N   ASP B  67       0.029   2.000  -9.527  1.00                 N  
ATOM    412  CA  ASP B  67      -1.111   1.430  -8.821  1.00                 C  
ATOM    413  C   ASP B  67      -2.413   2.100  -9.261  1.00                 C  
ATOM    414  O   ASP B  67      -2.547   3.320  -9.152  1.00                 O  
ATOM    415  CB  ASP B  67      -0.929   1.570  -7.308  1.00                 C  
ATOM    416  CG  ASP B  67      -2.013   0.858  -6.523  1.00                 C  
ATOM    417  OD1 ASP B  67      -3.061   0.531  -7.119  1.00                 O  
ATOM    418  OD2 ASP B  67      -1.814   0.628  -5.311  1.00                 O  
ATOM    419  N   PHE B  68      -3.361   1.300  -9.755  1.00                 N  
ATOM    420  CA  PHE B  68      -4.650   1.860 -10.167  1.00                 C  
ATOM    421  C   PHE B  68      -5.798   1.230  -9.354  1.00                 C  
ATOM    422  O   PHE B  68      -5.824   0.020  -9.193  1.00                 O  
ATOM    423  CB  PHE B  68      -4.875   1.642 -11.665  1.00                 C  
ATOM    424  CG  PHE B  68      -3.873   2.343 -12.537  1.00                 C  
ATOM    425  CZ  PHE B  68      -2.023   3.647 -14.150  1.00                 C  
ATOM    426  CD1 PHE B  68      -2.734   1.689 -12.972  1.00                 C  
ATOM    427  CE1 PHE B  68      -1.812   2.334 -13.774  1.00                 C  
ATOM    428  CD2 PHE B  68      -4.070   3.657 -12.922  1.00                 C  
ATOM    429  CE2 PHE B  68      -3.148   4.303 -13.724  1.00                 C  
ATOM    430  N   LYS B  69      -6.599   2.090  -9.465  1.00                 N  
ATOM    431  CA  LYS B  69      -7.739   1.530  -8.760  1.00                 C  
ATOM    432  C   LYS B  69      -9.041   2.190  -9.200  1.00                 C  
ATOM    433  O   LYS B  69      -9.175   3.410  -9.091  1.00                 O  
ATOM    434  CB  LYS B  69      -7.561   1.681  -7.248  1.00                 C  
ATOM    435  CD  LYS B  69      -9.725   1.503  -5.989  1.00                 C  
ATOM    436  CE  LYS B  69      -9.400   2.702  -5.113  1.00                 C  
ATOM    437  CG  LYS B  69      -8.462   0.777  -6.423  1.00                 C  
ATOM    438  NZ  LYS B  69     -10.621   3.473  -4.751  1.00                 N  
ATOM    439  N   PHE B  70      -9.989   1.400  -9.694  1.00                 N  
ATOM    440  CA  PHE B  70     -11.278   1.950 -10.105  1.00                 C  
ATOM    441  C   PHE B  70     -12.426   1.330  -9.293  1.00                 C  
ATOM    442  O   PHE B  70     -12.451   0.110  -9.132  1.00                 O  
ATOM    443  CB  PHE B  70     -11.506   1.720 -11.600  1.00                 C  
ATOM    444  CG  PHE B  70     -10.510   2.419 -12.480  1.00                 C  
ATOM    445  CZ  PHE B  70      -8.672   3.718 -14.111  1.00                 C  
ATOM    446  CD1 PHE B  70      -9.208   1.962 -12.575  1.00                 C  
ATOM    447  CE1 PHE B  70      -8.291   2.606 -13.385  1.00                 C  
ATOM    448  CD2 PHE B  70     -10.876   3.535 -13.213  1.00                 C  
ATOM    449  CE2 PHE B  70      -9.959   4.178 -14.023  1.00                 C  
ATOM    450  N   ASP B  71     -13.226   2.180  -9.404  1.00                 N  
ATOM    451  CA  ASP B  71     -14.366   1.620  -8.699  1.00                 C  
ATOM    452  C   ASP B  71     -15.668   2.290  -9.139  1.00                 C  
ATOM    453  O   ASP B  71     -15.802   3.510  -9.030  1.00                 O  
ATOM    454  CB  ASP B  71     -14.185   1.765  -7.187  1.00                 C  
ATOM    455  CG  ASP B  71     -15.273   1.062  -6.399  1.00                 C  
ATOM    456  OD1 ASP B  71     -16.069   0.323  -7.016  1.00                 O  
ATOM    457  OD2 ASP B  71     -15.329   1.250  -5.166  1.00                 O  
ATOM    458  N   PHE B  72     -16.616   1.490  -9.633  1.00                 N  
ATOM    459  CA  PHE B  72     -17.905   2.040 -10.044  1.00                 C  
ATOM    460  C   PHE B  72     -19.053   1.420  -9.232  1.00                 C  
ATOM    461  O   PHE B  72     -19.079   0.200  -9.070  1.00                 O  
ATOM    462  CB  PHE B  72     -18.133   1.810 -11.539  1.00                 C  
ATOM    463  CG  PHE B  72     -17.088   2.438 -12.416  1.00                 C  
ATOM    464  CZ  PHE B  72     -15.157   3.608 -14.038  1.00                 C  
ATOM    465  CD1 PHE B  72     -16.026   1.692 -12.895  1.00                 C  
ATOM    466  CE1 PHE B  72     -15.064   2.270 -13.701  1.00                 C  
ATOM    467  CD2 PHE B  72     -17.167   3.776 -12.762  1.00                 C  
ATOM    468  CE2 PHE B  72     -16.206   4.354 -13.568  1.00                 C  
TER
ATOM    469  N   LYS C  25      19.175  -1.696   0.112  1.00                 N  
ATOM    470  CA  LYS C  25      18.053  -2.160   0.935  1.00                 C  
ATOM    471  C   LYS C  25      16.750  -1.622   0.368  1.00                 C  
ATOM    472  O   LYS C  25      16.419  -0.431   0.380  1.00                 O  
ATOM    473  CB  LYS C  25      18.238  -1.722   2.389  1.00                 C  
ATOM    474  CD  LYS C  25      19.532  -1.911   4.531  1.00                 C  
ATOM    475  CE  LYS C  25      20.717  -2.560   5.229  1.00                 C  
ATOM    476  CG  LYS C  25      19.421  -2.373   3.088  1.00                 C  
ATOM    477  NZ  LYS C  25      20.845  -2.107   6.642  1.00                 N  
ATOM    478  N   PHE C  26      15.972  -2.544  -0.211  1.00                 N  
ATOM    479  CA  PHE C  26      14.718  -2.117  -0.840  1.00                 C  
ATOM    480  C   PHE C  26      13.541  -2.563   0.013  1.00                 C  
ATOM    481  O   PHE C  26      13.329  -3.748   0.240  1.00                 O  
ATOM    482  CB  PHE C  26      14.610  -2.683  -2.257  1.00                 C  
ATOM    483  CG  PHE C  26      13.341  -2.304  -2.966  1.00                 C  
ATOM    484  CZ  PHE C  26      10.992  -1.608  -4.279  1.00                 C  
ATOM    485  CD1 PHE C  26      12.996  -0.974  -3.135  1.00                 C  
ATOM    486  CE1 PHE C  26      11.829  -0.625  -3.787  1.00                 C  
ATOM    487  CD2 PHE C  26      12.492  -3.276  -3.464  1.00                 C  
ATOM    488  CE2 PHE C  26      11.325  -2.927  -4.116  1.00                 C  
ATOM    489  N   ASP C  27      12.547  -1.790   0.173  1.00                 N  
ATOM    490  CA  ASP C  27      11.426  -2.253   0.997  1.00                 C  
ATOM    491  C   ASP C  27      10.122  -1.715   0.429  1.00                 C  
ATOM    492  O   ASP C  27       9.792  -0.524   0.441  1.00                 O  
ATOM    493  CB  ASP C  27      11.612  -1.813   2.451  1.00                 C  
ATOM    494  CG  ASP C  27      10.529  -2.351   3.365  1.00                 C  
ATOM    495  OD1 ASP C  27       9.557  -2.944   2.851  1.00                 O  
ATOM    496  OD2 ASP C  27      10.652  -2.181   4.596  1.00                 O  
ATOM    497  N   PHE C  28       9.344  -2.638  -0.150  1.00                 N  
ATOM    498  CA  PHE C  28       8.091  -2.211  -0.779  1.00                 C  
ATOM    499  C   PHE C  28       6.913  -2.656   0.074  1.00                 C  
ATOM    500  O   PHE C  28       6.701  -3.841   0.302  1.00                 O  
ATOM    501  CB  PHE C  28       7.983  -2.778  -2.196  1.00                 C  
ATOM    502  CG  PHE C  28       6.714  -2.398  -2.905  1.00                 C  
ATOM    503  CZ  PHE C  28       4.365  -1.702  -4.218  1.00                 C  
ATOM    504  CD1 PHE C  28       6.370  -1.068  -3.075  1.00                 C  
ATOM    505  CE1 PHE C  28       5.203  -0.719  -3.727  1.00                 C  
ATOM    506  CD2 PHE C  28       5.865  -3.370  -3.403  1.00                 C  
ATOM    507  CE2 PHE C  28       4.698  -3.021  -4.055  1.00                 C  
ATOM    508  N   LYS C  29       5.920  -1.883   0.235  1.00                 N  
ATOM    509  CA  LYS C  29       4.798  -2.346   1.058  1.00                 C  
ATOM    510  C   LYS C  29       3.495  -1.808   0.490  1.00                 C  
ATOM    511  O   LYS C  29       3.164  -0.617   0.502  1.00                 O  
ATOM    512  CB  LYS C  29       4.983  -1.907   2.512  1.00                 C  
ATOM    513  CD  LYS C  29       4.190  -2.006   4.891  1.00                 C  
ATOM    514  CE  LYS C  29       3.107  -2.505   5.833  1.00                 C  
ATOM    515  CG  LYS C  29       3.902  -2.410   3.455  1.00                 C  
ATOM    516  NZ  LYS C  29       3.380  -2.122   7.246  1.00                 N  
ATOM    517  N   PHE C  30       2.717  -2.731  -0.088  1.00                 N  
ATOM    518  CA  PHE C  30       1.463  -2.304  -0.718  1.00                 C  
ATOM    519  C   PHE C  30       0.286  -2.750   0.136  1.00                 C  
ATOM    520  O   PHE C  30       0.074  -3.934   0.363  1.00                 O  
ATOM    521  CB  PHE C  30       1.355  -2.871  -2.135  1.00                 C  
ATOM    522  CG  PHE C  30       0.087  -2.492  -2.845  1.00                 C  
ATOM    523  CZ  PHE C  30      -2.262  -1.796  -4.159  1.00                 C  
ATOM    524  CD1 PHE C  30      -0.257  -1.162  -3.014  1.00                 C  
ATOM    525  CE1 PHE C  30      -1.424  -0.813  -3.667  1.00                 C  
ATOM    526  CD2 PHE C  30      -0.762  -3.464  -3.342  1.00                 C  
ATOM    527  CE2 PHE C  30      -1.929  -3.115  -3.995  1.00                 C  
ATOM    528  N   ASP C  31      -0.708  -1.976   0.296  1.00                 N  
ATOM    529  CA  ASP C  31      -1.829  -2.439   1.119  1.00                 C  
ATOM    530  C   ASP C  31      -3.133  -1.902   0.552  1.00                 C  
ATOM    531  O   ASP C  31      -3.463  -0.710   0.563  1.00                 O  
ATOM    532  CB  ASP C  31      -1.644  -2.000   2.573  1.00                 C  
ATOM    533  CG  ASP C  31      -2.727  -2.538   3.487  1.00                 C  
ATOM    534  OD1 ASP C  31      -3.699  -3.130   2.972  1.00                 O  
ATOM    535  OD2 ASP C  31      -2.604  -2.367   4.718  1.00                 O  
ATOM    536  N   PHE C  32      -3.911  -2.824  -0.027  1.00                 N  
ATOM    537  CA  PHE C  32      -5.164  -2.397  -0.657  1.00                 C  
ATOM    538  C   PHE C  32      -6.342  -2.843   0.197  1.00                 C  
ATOM    539  O   PHE C  32      -6.554  -4.027   0.424  1.00                 O  
ATOM    540  CB  PHE C  32      -5.272  -2.964  -2.074  1.00                 C  
ATOM    541  CG  PHE C  32      -6.540  -2.584  -2.784  1.00                 C  
ATOM    542  CZ  PHE C  32      -8.889  -1.888  -4.096  1.00                 C  
ATOM    543  CD1 PHE C  32      -6.669  -1.345  -3.386  1.00                 C  
ATOM    544  CE1 PHE C  32      -7.835  -0.995  -4.039  1.00                 C  
ATOM    545  CD2 PHE C  32      -7.603  -3.467  -2.850  1.00                 C  
ATOM    546  CE2 PHE C  32      -8.770  -3.117  -3.503  1.00                 C  
ATOM    547  N   LYS C  33      -7.335  -2.069   0.357  1.00                 N  
ATOM    548  CA  LYS C  33      -8.457  -2.533   1.180  1.00                 C  
ATOM    549  C   LYS C  33      -9.760  -1.995   0.613  1.00                 C  
ATOM    550  O   LYS C  33     -10.091  -0.804   0.625  1.00                 O  
ATOM    551  CB  LYS C  33      -8.272  -2.095   2.634  1.00                 C  
ATOM    552  CD  LYS C  33      -9.064  -2.196   5.014  1.00                 C  
ATOM    553  CE  LYS C  33     -10.147  -2.696   5.955  1.00                 C  
ATOM    554  CG  LYS C  33      -9.353  -2.599   3.577  1.00                 C  
ATOM    555  NZ  LYS C  33      -9.874  -2.315   7.369  1.00                 N  
ATOM    556  N   PHE C  34     -10.538  -2.917   0.034  1.00                 N  
ATOM    557  CA  PHE C  34     -11.792  -2.490  -0.595  1.00                 C  
ATOM    558  C   PHE C  34     -12.970  -2.936   0.258  1.00                 C  
ATOM    559  O   PHE C  34     -13.181  -4.121   0.486  1.00                 O  
ATOM    560  CB  PHE C  34     -11.900  -3.056  -2.012  1.00                 C  
ATOM    561  CG  PHE C  34     -13.169  -2.676  -2.721  1.00                 C  
ATOM    562  CZ  PHE C  34     -15.518  -1.981  -4.034  1.00                 C  
ATOM    563  CD1 PHE C  34     -13.514  -1.347  -2.890  1.00                 C  
ATOM    564  CE1 PHE C  34     -14.681  -0.998  -3.542  1.00                 C  
ATOM    565  CD2 PHE C  34     -14.018  -3.649  -3.219  1.00                 C  
ATOM    566  CE2 PHE C  34     -15.185  -3.300  -3.871  1.00                 C  
ATOM    567  N   ASP C  35     -13.963  -2.163   0.418  1.00                 N  
ATOM    568  CA  ASP C  35     -15.084  -2.626   1.242  1.00                 C  
ATOM    569  C   ASP C  35     -16.388  -2.088   0.674  1.00                 C  
ATOM    570  O   ASP C  35     -16.718  -0.897   0.686  1.00                 O  
ATOM    571  CB  ASP C  35     -14.898  -2.186   2.696  1.00                 C  
ATOM    572  CG  ASP C  35     -15.981  -2.724   3.610  1.00                 C  
ATOM    573  OD1 ASP C  35     -16.953  -3.317   3.096  1.00                 O  
ATOM    574  OD2 ASP C  35     -15.858  -2.554   4.841  1.00                 O  
ATOM    575  N   PHE C  36     -17.166  -3.011   0.095  1.00                 N  
ATOM    576  CA  PHE C  36     -18.419  -2.584  -0.534  1.00                 C  
ATOM    577  C   PHE C  36     -19.597  -3.029   0.319  1.00                 C  
ATOM    578  O   PHE C  36     -19.809  -4.214   0.547  1.00                 O  
ATOM    579  CB  PHE C  36     -18.527  -3.151  -1.951  1.00                 C  
ATOM    580  CG  PHE C  36     -19.717  -2.646  -2.716  1.00                 C  
ATOM    581  CZ  PHE C  36     -21.918  -1.717  -4.137  1.00                 C  
ATOM    582  CD1 PHE C  36     -20.375  -1.494  -2.321  1.00                 C  
ATOM    583  CE1 PHE C  36     -21.470  -1.030  -3.025  1.00                 C  
ATOM    584  CD2 PHE C  36     -20.179  -3.322  -3.832  1.00                 C  
ATOM    585  CE2 PHE C  36     -21.273  -2.858  -4.536  1.00                 C  
ATOM    586  N   LYS C  73     -18.559  -2.470  -9.837  1.00                 N  
ATOM    587  CA  LYS C  73     -17.437  -2.930 -10.660  1.00                 C  
ATOM    588  C   LYS C  73     -16.134  -2.400 -10.093  1.00                 C  
ATOM    589  O   LYS C  73     -15.803  -1.200 -10.105  1.00                 O  
ATOM    590  CB  LYS C  73     -17.619  -2.484 -12.112  1.00                 C  
ATOM    591  CD  LYS C  73     -18.910  -2.659 -14.257  1.00                 C  
ATOM    592  CE  LYS C  73     -20.094  -3.303 -14.961  1.00                 C  
ATOM    593  CG  LYS C  73     -18.802  -3.129 -12.816  1.00                 C  
ATOM    594  NZ  LYS C  73     -20.220  -2.842 -16.371  1.00                 N  
ATOM    595  N   PHE C  74     -15.356  -3.320  -9.514  1.00                 N  
ATOM    596  CA  PHE C  74     -14.102  -2.890  -8.885  1.00                 C  
ATOM    597  C   PHE C  74     -12.924  -3.340  -9.738  1.00                 C  
ATOM    598  O   PHE C  74     -12.713  -4.520  -9.966  1.00                 O  
ATOM    599  CB  PHE C  74     -13.995  -3.451  -7.466  1.00                 C  
ATOM    600  CG  PHE C  74     -12.727  -3.069  -6.757  1.00                 C  
ATOM    601  CZ  PHE C  74     -10.378  -2.367  -5.447  1.00                 C  
ATOM    602  CD1 PHE C  74     -12.598  -1.826  -6.160  1.00                 C  
ATOM    603  CE1 PHE C  74     -11.431  -1.475  -5.508  1.00                 C  
ATOM    604  CD2 PHE C  74     -11.663  -3.951  -6.687  1.00                 C  
ATOM    605  CE2 PHE C  74     -10.496  -3.599  -6.035  1.00                 C  
ATOM    606  N   ASP C  75     -11.931  -2.560  -9.898  1.00                 N  
ATOM    607  CA  ASP C  75     -10.809  -3.030 -10.722  1.00                 C  
ATOM    608  C   ASP C  75      -9.506  -2.490 -10.154  1.00                 C  
ATOM    609  O   ASP C  75      -9.176  -1.300 -10.166  1.00                 O  
ATOM    610  CB  ASP C  75     -10.995  -2.597 -12.178  1.00                 C  
ATOM    611  CG  ASP C  75      -9.913  -3.141 -13.090  1.00                 C  
ATOM    612  OD1 ASP C  75      -8.943  -3.733 -12.573  1.00                 O  
ATOM    613  OD2 ASP C  75     -10.037  -2.976 -14.322  1.00                 O  
ATOM    614  N   PHE C  76      -8.728  -3.410  -9.575  1.00                 N  
ATOM    615  CA  PHE C  76      -7.475  -2.980  -8.946  1.00                 C  
ATOM    616  C   PHE C  76      -6.297  -3.430  -9.799  1.00                 C  
ATOM    617  O   PHE C  76      -6.085  -4.610 -10.027  1.00                 O  
ATOM    618  CB  PHE C  76      -7.368  -3.541  -7.527  1.00                 C  
ATOM    619  CG  PHE C  76      -6.100  -3.158  -6.818  1.00                 C  
ATOM    620  CZ  PHE C  76      -3.753  -2.457  -5.505  1.00                 C  
ATOM    621  CD1 PHE C  76      -5.757  -1.828  -6.653  1.00                 C  
ATOM    622  CE1 PHE C  76      -4.590  -1.476  -6.001  1.00                 C  
ATOM    623  CD2 PHE C  76      -5.251  -4.128  -6.315  1.00                 C  
ATOM    624  CE2 PHE C  76      -4.085  -3.776  -5.663  1.00                 C  
ATOM    625  N   LYS C  77      -5.304  -2.660  -9.960  1.00                 N  
ATOM    626  CA  LYS C  77      -4.182  -3.120 -10.783  1.00                 C  
ATOM    627  C   LYS C  77      -2.879  -2.580 -10.216  1.00                 C  
ATOM    628  O   LYS C  77      -2.548  -1.390 -10.227  1.00                 O  
ATOM    629  CB  LYS C  77      -4.368  -2.681 -12.237  1.00                 C  
ATOM    630  CD  LYS C  77      -3.576  -2.777 -14.616  1.00                 C  
ATOM    631  CE  LYS C  77      -2.492  -3.273 -15.559  1.00                 C  
ATOM    632  CG  LYS C  77      -3.286  -3.181 -13.180  1.00                 C  
ATOM    633  NZ  LYS C  77      -2.766  -2.891 -16.971  1.00                 N  
ATOM    634  N   PHE C  78      -2.100  -3.500  -9.637  1.00                 N  
ATOM    635  CA  PHE C  78      -0.847  -3.080  -9.007  1.00                 C  
ATOM    636  C   PHE C  78       0.331  -3.520  -9.861  1.00                 C  
ATOM    637  O   PHE C  78       0.542  -4.710 -10.088  1.00                 O  
ATOM    638  CB  PHE C  78      -0.738  -3.656  -7.594  1.00                 C  
ATOM    639  CG  PHE C  78       0.531  -3.283  -6.883  1.00                 C  
ATOM    640  CZ  PHE C  78       2.884  -2.600  -5.570  1.00                 C  
ATOM    641  CD1 PHE C  78       0.664  -2.048  -6.274  1.00                 C  
ATOM    642  CE1 PHE C  78       1.832  -1.705  -5.620  1.00                 C  
ATOM    643  CD2 PHE C  78       1.593  -4.168  -6.824  1.00                 C  
ATOM    644  CE2 PHE C  78       2.762  -3.825  -6.171  1.00                 C  
ATOM    645  N   ASP C  79       1.324  -2.750 -10.021  1.00                 N  
ATOM    646  CA  ASP C  79       2.446  -3.210 -10.844  1.00                 C  
ATOM    647  C   ASP C  79       3.749  -2.680 -10.277  1.00                 C  
ATOM    648  O   ASP C  79       4.080  -1.480 -10.288  1.00                 O  
ATOM    649  CB  ASP C  79       2.264  -2.764 -12.296  1.00                 C  
ATOM    650  CG  ASP C  79       3.348  -3.299 -13.210  1.00                 C  
ATOM    651  OD1 ASP C  79       4.318  -3.894 -12.696  1.00                 O  
ATOM    652  OD2 ASP C  79       3.228  -3.122 -14.441  1.00                 O  
ATOM    653  N   PHE C  80       4.527  -3.600  -9.698  1.00                 N  
ATOM    654  CA  PHE C  80       5.781  -3.170  -9.068  1.00                 C  
ATOM    655  C   PHE C  80       6.958  -3.620  -9.922  1.00                 C  
ATOM    656  O   PHE C  80       7.170  -4.800 -10.149  1.00                 O  
ATOM    657  CB  PHE C  80       5.888  -3.732  -7.649  1.00                 C  
ATOM    658  CG  PHE C  80       7.155  -3.350  -6.940  1.00                 C  
ATOM    659  CZ  PHE C  80       9.504  -2.648  -5.628  1.00                 C  
ATOM    660  CD1 PHE C  80       7.284  -2.108  -6.342  1.00                 C  
ATOM    661  CE1 PHE C  80       8.450  -1.756  -5.689  1.00                 C  
ATOM    662  CD2 PHE C  80       8.219  -4.231  -6.870  1.00                 C  
ATOM    663  CE2 PHE C  80       9.386  -3.880  -6.217  1.00                 C  
ATOM    664  N   LYS C  81       7.952  -2.840 -10.082  1.00                 N  
ATOM    665  CA  LYS C  81       9.073  -3.310 -10.906  1.00                 C  
ATOM    666  C   LYS C  81      10.377  -2.770 -10.338  1.00                 C  
ATOM    667  O   LYS C  81      10.707  -1.580 -10.350  1.00                 O  
ATOM    668  CB  LYS C  81       8.887  -2.877 -12.361  1.00                 C  
ATOM    669  CD  LYS C  81       9.675  -2.988 -14.742  1.00                 C  
ATOM    670  CE  LYS C  81      10.756  -3.493 -15.683  1.00                 C  
ATOM    671  CG  LYS C  81       9.965  -3.386 -13.304  1.00                 C  
ATOM    672  NZ  LYS C  81      10.482  -3.116 -17.097  1.00                 N  
ATOM    673  N   PHE C  82      11.155  -3.690  -9.759  1.00                 N  
ATOM    674  CA  PHE C  82      12.408  -3.260  -9.130  1.00                 C  
ATOM    675  C   PHE C  82      13.586  -3.710  -9.983  1.00                 C  
ATOM    676  O   PHE C  82      13.798  -4.890 -10.211  1.00                 O  
ATOM    677  CB  PHE C  82      12.515  -3.821  -7.711  1.00                 C  
ATOM    678  CG  PHE C  82      13.783  -3.438  -7.002  1.00                 C  
ATOM    679  CZ  PHE C  82      16.131  -2.736  -5.691  1.00                 C  
ATOM    680  CD1 PHE C  82      13.911  -2.196  -6.405  1.00                 C  
ATOM    681  CE1 PHE C  82      15.078  -1.844  -5.753  1.00                 C  
ATOM    682  CD2 PHE C  82      14.847  -4.320  -6.931  1.00                 C  
ATOM    683  CE2 PHE C  82      16.013  -3.968  -6.279  1.00                 C  
ATOM    684  N   ASP C  83      14.579  -2.940 -10.144  1.00                 N  
ATOM    685  CA  ASP C  83      15.701  -3.400 -10.967  1.00                 C  
ATOM    686  C   ASP C  83      17.004  -2.860 -10.399  1.00                 C  
ATOM    687  O   ASP C  83      17.335  -1.670 -10.411  1.00                 O  
ATOM    688  CB  ASP C  83      15.515  -2.960 -12.421  1.00                 C  
ATOM    689  CG  ASP C  83      16.600  -3.496 -13.335  1.00                 C  
ATOM    690  OD1 ASP C  83      17.572  -4.086 -12.820  1.00                 O  
ATOM    691  OD2 ASP C  83      16.477  -3.325 -14.566  1.00                 O  
ATOM    692  N   PHE C  84      17.782  -3.780  -9.821  1.00                 N  
ATOM    693  CA  PHE C  84      19.036  -3.360  -9.191  1.00                 C  
ATOM    694  C   PHE C  84      20.213  -3.800 -10.044  1.00                 C  
ATOM    695  O   PHE C  84      20.425  -4.990 -10.272  1.00                 O  
ATOM    696  CB  PHE C  84      19.145  -3.936  -7.778  1.00                 C  
ATOM    697  CG  PHE C  84      20.336  -3.438  -7.010  1.00                 C  
ATOM    698  CZ  PHE C  84      22.545  -2.524  -5.592  1.00                 C  
ATOM    699  CD1 PHE C  84      20.353  -2.159  -6.483  1.00                 C  
ATOM    700  CE1 PHE C  84      21.450  -1.701  -5.777  1.00                 C  
ATOM    701  CD2 PHE C  84      21.440  -4.250  -6.816  1.00                 C  
ATOM    702  CE2 PHE C  84      22.537  -3.792  -6.110  1.00                 C  
TER
ATOM    703  N   LYS D  37     -19.295  -7.121   0.108  1.00                 N  
ATOM    704  CA  LYS D  37     -18.155  -7.686  -0.598  1.00                 C  
ATOM    705  C   LYS D  37     -16.853  -7.018  -0.158  1.00                 C  
ATOM    706  O   LYS D  37     -16.719  -5.798  -0.266  1.00                 O  
ATOM    707  CB  LYS D  37     -18.336  -7.542  -2.110  1.00                 C  
ATOM    708  CD  LYS D  37     -19.582  -8.201  -4.187  1.00                 C  
ATOM    709  CE  LYS D  37     -20.714  -9.039  -4.759  1.00                 C  
ATOM    710  CG  LYS D  37     -19.473  -8.374  -2.681  1.00                 C  
ATOM    711  NZ  LYS D  37     -20.836  -8.875  -6.234  1.00                 N  
ATOM    712  N   PHE D  38     -15.905  -7.815   0.336  1.00                 N  
ATOM    713  CA  PHE D  38     -14.616  -7.262   0.748  1.00                 C  
ATOM    714  C   PHE D  38     -13.468  -7.884  -0.064  1.00                 C  
ATOM    715  O   PHE D  38     -13.443  -9.102  -0.226  1.00                 O  
ATOM    716  CB  PHE D  38     -14.389  -7.489   2.244  1.00                 C  
ATOM    717  CG  PHE D  38     -14.302  -8.938   2.630  1.00                 C  
ATOM    718  CZ  PHE D  38     -14.147 -11.619   3.346  1.00                 C  
ATOM    719  CD1 PHE D  38     -13.082  -9.593   2.647  1.00                 C  
ATOM    720  CE1 PHE D  38     -13.002 -10.926   3.003  1.00                 C  
ATOM    721  CD2 PHE D  38     -15.438  -9.647   2.977  1.00                 C  
ATOM    722  CE2 PHE D  38     -15.358 -10.980   3.333  1.00                 C  
ATOM    723  N   ASP D  39     -12.668  -7.028   0.047  1.00                 N  
ATOM    724  CA  ASP D  39     -11.528  -7.593  -0.659  1.00                 C  
ATOM    725  C   ASP D  39     -10.226  -6.924  -0.219  1.00                 C  
ATOM    726  O   ASP D  39     -10.092  -5.705  -0.328  1.00                 O  
ATOM    727  CB  ASP D  39     -11.710  -7.450  -2.171  1.00                 C  
ATOM    728  CG  ASP D  39     -10.624  -8.157  -2.958  1.00                 C  
ATOM    729  OD1 ASP D  39      -9.576  -8.484  -2.363  1.00                 O  
ATOM    730  OD2 ASP D  39     -10.821  -8.384  -4.170  1.00                 O  
ATOM    731  N   PHE D  40      -9.278  -7.721   0.275  1.00                 N  
ATOM    732  CA  PHE D  40      -7.989  -7.169   0.687  1.00                 C  
ATOM    733  C   PHE D  40      -6.841  -7.791  -0.126  1.00                 C  
ATOM    734  O   PHE D  40      -6.815  -9.009  -0.287  1.00                 O  
ATOM    735  CB  PHE D  40      -7.762  -7.398   2.183  1.00                 C  
ATOM    736  CG  PHE D  40      -7.675  -8.847   2.568  1.00                 C  
ATOM    737  CZ  PHE D  40      -7.521 -11.529   3.282  1.00                 C  
ATOM    738  CD1 PHE D  40      -6.456  -9.502   2.584  1.00                 C  
ATOM    739  CE1 PHE D  40      -6.376 -10.835   2.938  1.00                 C  
ATOM    740  CD2 PHE D  40      -8.812  -9.555   2.914  1.00                 C  
ATOM    741  CE2 PHE D  40      -8.732 -10.888   3.269  1.00                 C  
ATOM    742  N   LYS D  41      -6.040  -6.935  -0.015  1.00                 N  
ATOM    743  CA  LYS D  41      -4.900  -7.500  -0.720  1.00                 C  
ATOM    744  C   LYS D  41      -3.598  -6.831  -0.280  1.00                 C  
ATOM    745  O   LYS D  41      -3.464  -5.612  -0.389  1.00                 O  
ATOM    746  CB  LYS D  41      -5.081  -7.357  -2.233  1.00                 C  
ATOM    747  CD  LYS D  41      -4.328  -8.036  -4.528  1.00                 C  
ATOM    748  CE  LYS D  41      -4.349  -6.645  -5.141  1.00                 C  
ATOM    749  CG  LYS D  41      -3.966  -7.985  -3.053  1.00                 C  
ATOM    750  NZ  LYS D  41      -4.477  -6.693  -6.623  1.00                 N  
ATOM    751  N   PHE D  42      -2.650  -7.628   0.214  1.00                 N  
ATOM    752  CA  PHE D  42      -1.361  -7.075   0.625  1.00                 C  
ATOM    753  C   PHE D  42      -0.213  -7.698  -0.187  1.00                 C  
ATOM    754  O   PHE D  42      -0.188  -8.916  -0.349  1.00                 O  
ATOM    755  CB  PHE D  42      -1.133  -7.301   2.121  1.00                 C  
ATOM    756  CG  PHE D  42      -1.046  -8.750   2.509  1.00                 C  
ATOM    757  CZ  PHE D  42      -0.891 -11.430   3.227  1.00                 C  
ATOM    758  CD1 PHE D  42       0.173  -9.404   2.526  1.00                 C  
ATOM    759  CE1 PHE D  42       0.253 -10.737   2.882  1.00                 C  
ATOM    760  CD2 PHE D  42      -2.183  -9.458   2.856  1.00                 C  
ATOM    761  CE2 PHE D  42      -2.103 -10.790   3.213  1.00                 C  
ATOM    762  N   ASP D  43       0.587  -6.841  -0.076  1.00                 N  
ATOM    763  CA  ASP D  43       1.727  -7.406  -0.782  1.00                 C  
ATOM    764  C   ASP D  43       3.029  -6.738  -0.342  1.00                 C  
ATOM    765  O   ASP D  43       3.163  -5.518  -0.450  1.00                 O  
ATOM    766  CB  ASP D  43       1.546  -7.262  -2.294  1.00                 C  
ATOM    767  CG  ASP D  43       2.631  -7.969  -3.081  1.00                 C  
ATOM    768  OD1 ASP D  43       3.679  -8.297  -2.486  1.00                 O  
ATOM    769  OD2 ASP D  43       2.434  -8.196  -4.294  1.00                 O  
ATOM    770  N   PHE D  44       3.977  -7.535   0.153  1.00                 N  
ATOM    771  CA  PHE D  44       5.266  -6.982   0.564  1.00                 C  
ATOM    772  C   PHE D  44       6.415  -7.604  -0.248  1.00                 C  
ATOM    773  O   PHE D  44       6.440  -8.823  -0.410  1.00                 O  
ATOM    774  CB  PHE D  44       5.494  -7.209   2.060  1.00                 C  
ATOM    775  CG  PHE D  44       5.581  -8.657   2.447  1.00                 C  
ATOM    776  CZ  PHE D  44       5.736 -11.338   3.164  1.00                 C  
ATOM    777  CD1 PHE D  44       6.801  -9.312   2.463  1.00                 C  
ATOM    778  CE1 PHE D  44       6.881 -10.645   2.820  1.00                 C  
ATOM    779  CD2 PHE D  44       4.445  -9.365   2.795  1.00                 C  
ATOM    780  CE2 PHE D  44       4.525 -10.698   3.151  1.00                 C  
ATOM    781  N   LYS D  45       7.215  -6.748  -0.137  1.00                 N  
ATOM    782  CA  LYS D  45       8.355  -7.313  -0.843  1.00                 C  
ATOM    783  C   LYS D  45       9.657  -6.645  -0.403  1.00                 C  
ATOM    784  O   LYS D  45       9.791  -5.425  -0.512  1.00                 O  
ATOM    785  CB  LYS D  45       8.174  -7.169  -2.355  1.00                 C  
ATOM    786  CD  LYS D  45       8.926  -7.847  -4.652  1.00                 C  
ATOM    787  CE  LYS D  45       8.905  -6.455  -5.263  1.00                 C  
ATOM    788  CG  LYS D  45       9.288  -7.796  -3.177  1.00                 C  
ATOM    789  NZ  LYS D  45       8.777  -6.502  -6.746  1.00                 N  
ATOM    790  N   PHE D  46      10.605  -7.442   0.091  1.00                 N  
ATOM    791  CA  PHE D  46      11.894  -6.889   0.503  1.00                 C  
ATOM    792  C   PHE D  46      13.042  -7.511  -0.310  1.00                 C  
ATOM    793  O   PHE D  46      13.067  -8.729  -0.471  1.00                 O  
ATOM    794  CB  PHE D  46      12.121  -7.117   1.999  1.00                 C  
ATOM    795  CG  PHE D  46      12.209  -8.566   2.385  1.00                 C  
ATOM    796  CZ  PHE D  46      12.365 -11.248   3.100  1.00                 C  
ATOM    797  CD1 PHE D  46      13.428  -9.220   2.401  1.00                 C  
ATOM    798  CE1 PHE D  46      13.509 -10.554   2.756  1.00                 C  
ATOM    799  CD2 PHE D  46      11.072  -9.275   2.731  1.00                 C  
ATOM    800  CE2 PHE D  46      11.153 -10.608   3.086  1.00                 C  
ATOM    801  N   ASP D  47      13.842  -6.655  -0.199  1.00                 N  
ATOM    802  CA  ASP D  47      14.982  -7.220  -0.904  1.00                 C  
ATOM    803  C   ASP D  47      16.284  -6.551  -0.464  1.00                 C  
ATOM    804  O   ASP D  47      16.418  -5.332  -0.573  1.00                 O  
ATOM    805  CB  ASP D  47      14.801  -7.077  -2.417  1.00                 C  
ATOM    806  CG  ASP D  47      15.887  -7.785  -3.203  1.00                 C  
ATOM    807  OD1 ASP D  47      16.935  -8.111  -2.606  1.00                 O  
ATOM    808  OD2 ASP D  47      15.691  -8.013  -4.415  1.00                 O  
ATOM    809  N   PHE D  48      17.232  -7.348   0.030  1.00                 N  
ATOM    810  CA  PHE D  48      18.522  -6.796   0.441  1.00                 C  
ATOM    811  C   PHE D  48      19.670  -7.418  -0.371  1.00                 C  
ATOM    812  O   PHE D  48      19.695  -8.636  -0.532  1.00                 O  
ATOM    813  CB  PHE D  48      18.750  -7.024   1.937  1.00                 C  
ATOM    814  CG  PHE D  48      17.704  -6.394   2.812  1.00                 C  
ATOM    815  CZ  PHE D  48      15.772  -5.224   4.431  1.00                 C  
ATOM    816  CD1 PHE D  48      16.642  -7.140   3.292  1.00                 C  
ATOM    817  CE1 PHE D  48      15.680  -6.561   4.097  1.00                 C  
ATOM    818  CD2 PHE D  48      17.782  -5.056   3.156  1.00                 C  
ATOM    819  CE2 PHE D  48      16.820  -4.477   3.961  1.00                 C  
ATOM    820  N   LYS D  85      19.912  -7.890  -9.833  1.00                 N  
ATOM    821  CA  LYS D  85      18.771  -8.460  -9.127  1.00                 C  
ATOM    822  C   LYS D  85      17.470  -7.790  -9.567  1.00                 C  
ATOM    823  O   LYS D  85      17.336  -6.570  -9.459  1.00                 O  
ATOM    824  CB  LYS D  85      18.953  -8.321  -7.614  1.00                 C  
ATOM    825  CD  LYS D  85      17.889 -10.450  -6.817  1.00                 C  
ATOM    826  CE  LYS D  85      16.744 -11.060  -6.026  1.00                 C  
ATOM    827  CG  LYS D  85      17.827  -8.931  -6.795  1.00                 C  
ATOM    828  NZ  LYS D  85      16.815 -10.705  -4.582  1.00                 N  
ATOM    829  N   PHE D  86      16.522  -8.590 -10.061  1.00                 N  
ATOM    830  CA  PHE D  86      15.232  -8.040 -10.473  1.00                 C  
ATOM    831  C   PHE D  86      14.084  -8.660  -9.661  1.00                 C  
ATOM    832  O   PHE D  86      14.059  -9.880  -9.499  1.00                 O  
ATOM    833  CB  PHE D  86      15.004  -8.271 -11.968  1.00                 C  
ATOM    834  CG  PHE D  86      14.919  -9.720 -12.352  1.00                 C  
ATOM    835  CZ  PHE D  86      14.768 -12.403 -13.062  1.00                 C  
ATOM    836  CD1 PHE D  86      13.700 -10.377 -12.366  1.00                 C  
ATOM    837  CE1 PHE D  86      13.622 -11.711 -12.719  1.00                 C  
ATOM    838  CD2 PHE D  86      16.056 -10.428 -12.698  1.00                 C  
ATOM    839  CE2 PHE D  86      15.978 -11.762 -13.051  1.00                 C  
ATOM    840  N   ASP D  87      13.284  -7.800  -9.772  1.00                 N  
ATOM    841  CA  ASP D  87      12.144  -8.370  -9.066  1.00                 C  
ATOM    842  C   ASP D  87      10.842  -7.700  -9.506  1.00                 C  
ATOM    843  O   ASP D  87      10.708  -6.480  -9.397  1.00                 O  
ATOM    844  CB  ASP D  87      12.326  -8.230  -7.553  1.00                 C  
ATOM    845  CG  ASP D  87      11.242  -8.942  -6.768  1.00                 C  
ATOM    846  OD1 ASP D  87      10.194  -9.269  -7.364  1.00                 O  
ATOM    847  OD2 ASP D  87      11.441  -9.172  -5.556  1.00                 O  
ATOM    848  N   PHE D  88       9.894  -8.490 -10.000  1.00                 N  
ATOM    849  CA  PHE D  88       8.605  -7.940 -10.412  1.00                 C  
ATOM    850  C   PHE D  88       7.457  -8.560  -9.599  1.00                 C  
ATOM    851  O   PHE D  88       7.431  -9.780  -9.438  1.00                 O  
ATOM    852  CB  PHE D  88       8.377  -8.171 -11.907  1.00                 C  
ATOM    853  CG  PHE D  88       8.291  -9.621 -12.290  1.00                 C  
ATOM    854  CZ  PHE D  88       8.139 -12.304 -13.000  1.00                 C  
ATOM    855  CD1 PHE D  88       7.073 -10.277 -12.304  1.00                 C  
ATOM    856  CE1 PHE D  88       6.994 -11.611 -12.657  1.00                 C  
ATOM    857  CD2 PHE D  88       9.428 -10.329 -12.636  1.00                 C  
ATOM    858  CE2 PHE D  88       9.349 -11.663 -12.988  1.00                 C  
ATOM    859  N   LYS D  89       6.657  -7.710  -9.710  1.00                 N  
ATOM    860  CA  LYS D  89       5.516  -8.270  -9.005  1.00                 C  
ATOM    861  C   LYS D  89       4.215  -7.600  -9.445  1.00                 C  
ATOM    862  O   LYS D  89       4.080  -6.390  -9.336  1.00                 O  
ATOM    863  CB  LYS D  89       5.697  -8.125  -7.493  1.00                 C  
ATOM    864  CD  LYS D  89       4.504 -10.194  -6.721  1.00                 C  
ATOM    865  CE  LYS D  89       3.367 -10.746  -5.877  1.00                 C  
ATOM    866  CG  LYS D  89       4.540  -8.675  -6.674  1.00                 C  
ATOM    867  NZ  LYS D  89       3.280 -12.229  -5.963  1.00                 N  
ATOM    868  N   PHE D  90       3.267  -8.400  -9.939  1.00                 N  
ATOM    869  CA  PHE D  90       1.977  -7.850 -10.350  1.00                 C  
ATOM    870  C   PHE D  90       0.829  -8.470  -9.538  1.00                 C  
ATOM    871  O   PHE D  90       0.804  -9.690  -9.376  1.00                 O  
ATOM    872  CB  PHE D  90       1.748  -8.080 -11.845  1.00                 C  
ATOM    873  CG  PHE D  90       1.663  -9.530 -12.229  1.00                 C  
ATOM    874  CZ  PHE D  90       1.511 -12.212 -12.941  1.00                 C  
ATOM    875  CD1 PHE D  90       0.445 -10.186 -12.243  1.00                 C  
ATOM    876  CE1 PHE D  90       0.366 -11.520 -12.597  1.00                 C  
ATOM    877  CD2 PHE D  90       2.800 -10.237 -12.576  1.00                 C  
ATOM    878  CE2 PHE D  90       2.722 -11.570 -12.930  1.00                 C  
ATOM    879  N   ASP D  91       0.029  -7.610  -9.649  1.00                 N  
ATOM    880  CA  ASP D  91      -1.111  -8.180  -8.943  1.00                 C  
ATOM    881  C   ASP D  91      -2.413  -7.510  -9.384  1.00                 C  
ATOM    882  O   ASP D  91      -2.547  -6.290  -9.275  1.00                 O  
ATOM    883  CB  ASP D  91      -0.929  -8.040  -7.430  1.00                 C  
ATOM    884  CG  ASP D  91      -2.013  -8.751  -6.645  1.00                 C  
ATOM    885  OD1 ASP D  91      -3.061  -9.079  -7.241  1.00                 O  
ATOM    886  OD2 ASP D  91      -1.815  -8.981  -5.433  1.00                 O  
ATOM    887  N   PHE D  92      -3.361  -8.310  -9.878  1.00                 N  
ATOM    888  CA  PHE D  92      -4.650  -7.760 -10.289  1.00                 C  
ATOM    889  C   PHE D  92      -5.798  -8.380  -9.477  1.00                 C  
ATOM    890  O   PHE D  92      -5.824  -9.600  -9.315  1.00                 O  
ATOM    891  CB  PHE D  92      -4.878  -7.990 -11.784  1.00                 C  
ATOM    892  CG  PHE D  92      -4.964  -9.440 -12.168  1.00                 C  
ATOM    893  CZ  PHE D  92      -5.116 -12.122 -12.880  1.00                 C  
ATOM    894  CD1 PHE D  92      -6.183 -10.096 -12.183  1.00                 C  
ATOM    895  CE1 PHE D  92      -6.262 -11.430 -12.536  1.00                 C  
ATOM    896  CD2 PHE D  92      -3.827 -10.147 -12.515  1.00                 C  
ATOM    897  CE2 PHE D  92      -3.906 -11.481 -12.869  1.00                 C  
ATOM    898  N   LYS D  93      -6.599  -7.520  -9.588  1.00                 N  
ATOM    899  CA  LYS D  93      -7.739  -8.090  -8.882  1.00                 C  
ATOM    900  C   LYS D  93      -9.041  -7.420  -9.322  1.00                 C  
ATOM    901  O   LYS D  93      -9.175  -6.200  -9.214  1.00                 O  
ATOM    902  CB  LYS D  93      -7.557  -7.950  -7.369  1.00                 C  
ATOM    903  CD  LYS D  93      -8.699 -10.072  -6.668  1.00                 C  
ATOM    904  CE  LYS D  93      -9.783 -10.683  -5.795  1.00                 C  
ATOM    905  CG  LYS D  93      -8.684  -8.557  -6.550  1.00                 C  
ATOM    906  NZ  LYS D  93     -11.147 -10.291  -6.246  1.00                 N  
ATOM    907  N   PHE D  94      -9.989  -8.220  -9.816  1.00                 N  
ATOM    908  CA  PHE D  94     -11.278  -7.660 -10.228  1.00                 C  
ATOM    909  C   PHE D  94     -12.426  -8.280  -9.416  1.00                 C  
ATOM    910  O   PHE D  94     -12.451  -9.500  -9.254  1.00                 O  
ATOM    911  CB  PHE D  94     -11.506  -7.884 -11.724  1.00                 C  
ATOM    912  CG  PHE D  94     -11.599  -9.332 -12.113  1.00                 C  
ATOM    913  CZ  PHE D  94     -11.765 -12.011 -12.834  1.00                 C  
ATOM    914  CD1 PHE D  94     -12.821  -9.981 -12.131  1.00                 C  
ATOM    915  CE1 PHE D  94     -12.907 -11.313 -12.489  1.00                 C  
ATOM    916  CD2 PHE D  94     -10.465 -10.044 -12.461  1.00                 C  
ATOM    917  CE2 PHE D  94     -10.551 -11.376 -12.819  1.00                 C  
ATOM    918  N   ASP D  95     -13.226  -7.430  -9.527  1.00                 N  
ATOM    919  CA  ASP D  95     -14.366  -7.990  -8.821  1.00                 C  
ATOM    920  C   ASP D  95     -15.668  -7.320  -9.261  1.00                 C  
ATOM    921  O   ASP D  95     -15.802  -6.110  -9.152  1.00                 O  
ATOM    922  CB  ASP D  95     -14.184  -7.844  -7.309  1.00                 C  
ATOM    923  CG  ASP D  95     -15.272  -8.547  -6.521  1.00                 C  
ATOM    924  OD1 ASP D  95     -16.321  -8.872  -7.116  1.00                 O  
ATOM    925  OD2 ASP D  95     -15.075  -8.773  -5.308  1.00                 O  
ATOM    926  N   PHE D  96     -16.616  -8.120  -9.755  1.00                 N  
ATOM    927  CA  PHE D  96     -17.905  -7.570 -10.167  1.00                 C  
ATOM    928  C   PHE D  96     -19.053  -8.190  -9.354  1.00                 C  
ATOM    929  O   PHE D  96     -19.079  -9.410  -9.193  1.00                 O  
ATOM    930  CB  PHE D  96     -18.133  -7.801 -11.662  1.00                 C  
ATOM    931  CG  PHE D  96     -17.087  -7.174 -12.539  1.00                 C  
ATOM    932  CZ  PHE D  96     -15.156  -6.006 -14.161  1.00                 C  
ATOM    933  CD1 PHE D  96     -16.025  -7.921 -13.017  1.00                 C  
ATOM    934  CE1 PHE D  96     -15.063  -7.343 -13.824  1.00                 C  
ATOM    935  CD2 PHE D  96     -17.166  -5.837 -12.886  1.00                 C  
ATOM    936  CE2 PHE D  96     -16.204  -5.259 -13.693  1.00                 C  
TER
