# Supplementary material for: Enzyme-responsive progelator cyclic peptides for minimally invasive delivery to the heart post-myocardial infarction
Source: Nat Commun. 2019 Apr 15;10:1735. doi: 10.1038/s41467-019-09587-y (PMC6465301; doi:10.1038/s41467-019-09587-y)
Supplement: Supplementary file 6 — Supplementary Data 3 [file 41467_2019_9587_MOESM6_ESM.txt]

REMARK   This PDB file was created by CS Chem3D.
SEQRES   1 A   36  LEU ALA GLY LYS LEU ASP LEU LYS LEU ASP LEU LYS LEU 
SEQRES   2 A   36  ASP LEU PRO LEU GLY LEU ALA GLY LYS LEU ASP LEU LYS 
SEQRES   3 A   36  LEU ASP LEU LYS LEU ASP LEU PRO LEU GLY
SEQRES   1 B   36  LEU ALA GLY LYS LEU ASP LEU LYS LEU ASP LEU LYS LEU 
SEQRES   2 B   36  ASP LEU PRO LEU GLY LEU ALA GLY LYS LEU ASP LEU LYS 
SEQRES   3 B   36  LEU ASP LEU LYS LEU ASP LEU PRO LEU GLY
SEQRES   1 C   36  LEU ALA GLY LYS LEU ASP LEU LYS LEU ASP LEU LYS LEU 
SEQRES   2 C   36  ASP LEU PRO LEU GLY LEU ALA GLY LYS LEU ASP LEU LYS 
SEQRES   3 C   36  LEU ASP LEU LYS LEU ASP LEU PRO LEU GLY
SEQRES   1 D   36  LEU ALA GLY LYS LEU ASP LEU LYS LEU ASP LEU LYS LEU 
SEQRES   2 D   36  ASP LEU PRO LEU GLY LEU ALA GLY LYS LEU ASP LEU LYS 
SEQRES   3 D   36  LEU ASP LEU LYS LEU ASP LEU PRO LEU GLY
SHEET    1   A 1 ALA A   2  LEU A  17  0
SHEET    2   A 1 ALA A  74  LEU A  89  0
SHEET    3   B 1 ALA B  20  LEU B  35  0
SHEET    4   B 1 ALA B  92  LEU B 107  0
SHEET    5   C 1 ALA C  38  LEU C  53  0
SHEET    6   C 1 ALA C 110  LEU C 125  0
SHEET    7   D 1 ALA D  56  LEU D  71  0
SHEET    8   D 1 ALA D 128  LEU D 143  0
ATOM      1  N   LEU A   1      28.999   6.279   0.288                      N 
ATOM      2  CA  LEU A   1      27.725   5.893   0.912                      C 
ATOM      3  C   LEU A   1      26.568   6.558   0.134                      C 
ATOM      4  O   LEU A   1      26.593   7.764  -0.147                      O 
ATOM      5  CB  LEU A   1      27.707   6.296   2.388                      C 
ATOM      6  CG  LEU A   1      26.472   5.880   3.190                      C 
ATOM      7  CD1 LEU A   1      26.397   4.366   3.314                      C 
ATOM      8  CD2 LEU A   1      26.484   6.524   4.567                      C 
ATOM      9  N   ALA A   2      25.600   5.747  -0.280                      N 
ATOM     10  CA  ALA A   2      24.449   6.231  -1.017                      C 
ATOM     11  C   ALA A   2      23.208   5.671  -0.329                      C 
ATOM     12  O   ALA A   2      22.989   4.444  -0.287                      O 
ATOM     13  CB  ALA A   2      24.538   5.810  -2.476                      C 
ATOM     14  N   GLY A   3      22.477   6.613   0.322                      N 
ATOM     15  CA  GLY A   3      21.203   6.227   0.946                      C 
ATOM     16  C   GLY A   3      20.047   6.893   0.168                      C 
ATOM     17  O   GLY A   3      20.071   8.098  -0.113                      O 
ATOM     18  N   LYS A   4      19.078   6.082  -0.246                      N 
ATOM     19  CA  LYS A   4      17.928   6.566  -0.983                      C 
ATOM     20  C   LYS A   4      16.686   6.005  -0.296                      C 
ATOM     21  O   LYS A   4      16.467   4.779  -0.253                      O 
ATOM     22  CB  LYS A   4      18.017   6.145  -2.451                      C 
ATOM     23  CD  LYS A   4      17.053   6.247  -4.767                      C 
ATOM     24  CE  LYS A   4      15.898   6.738  -5.625                      C 
ATOM     25  CG  LYS A   4      16.875   6.658  -3.314                      C 
ATOM     26  NZ  LYS A   4      16.063   6.348  -7.052                      N 
ATOM     27  N   LEU A   5      15.956   6.948   0.355                      N 
ATOM     28  CA  LEU A   5      14.681   6.562   0.980                      C 
ATOM     29  C   LEU A   5      13.525   7.228   0.202                      C 
ATOM     30  O   LEU A   5      13.550   8.433  -0.079                      O 
ATOM     31  CB  LEU A   5      14.664   6.965   2.456                      C 
ATOM     32  CG  LEU A   5      13.372   6.676   3.223                      C 
ATOM     33  CD1 LEU A   5      13.132   5.178   3.326                      C 
ATOM     34  CD2 LEU A   5      13.418   7.301   4.609                      C 
ATOM     35  N   ASP A   6      12.556   6.416  -0.212                      N 
ATOM     36  CA  ASP A   6      11.406   6.901  -0.949                      C 
ATOM     37  C   ASP A   6      10.164   6.340  -0.262                      C 
ATOM     38  O   ASP A   6       9.945   5.113  -0.219                      O 
ATOM     39  CB  ASP A   6      11.495   6.481  -2.417                      C 
ATOM     40  CG  ASP A   6      10.348   7.021  -3.248                      C 
ATOM     41  OD1 ASP A   6       9.322   7.421  -2.657                      O 
ATOM     42  OD2 ASP A   6      10.474   7.046  -4.491                      O 
ATOM     43  N   LEU A   7       9.434   7.283   0.389                      N 
ATOM     44  CA  LEU A   7       8.159   6.897   1.013                      C 
ATOM     45  C   LEU A   7       7.003   7.562   0.236                      C 
ATOM     46  O   LEU A   7       7.028   8.768  -0.045                      O 
ATOM     47  CB  LEU A   7       8.141   7.300   2.489                      C 
ATOM     48  CG  LEU A   7       6.849   7.011   3.255                      C 
ATOM     49  CD1 LEU A   7       6.609   5.512   3.358                      C 
ATOM     50  CD2 LEU A   7       6.894   7.635   4.641                      C 
ATOM     51  N   LYS A   8       6.035   6.751  -0.178                      N 
ATOM     52  CA  LYS A   8       4.884   7.235  -0.915                      C 
ATOM     53  C   LYS A   8       3.642   6.674  -0.228                      C 
ATOM     54  O   LYS A   8       3.424   5.448  -0.185                      O 
ATOM     55  CB  LYS A   8       4.972   6.814  -2.383                      C 
ATOM     56  CD  LYS A   8       4.008   6.916  -4.698                      C 
ATOM     57  CE  LYS A   8       2.853   7.406  -5.556                      C 
ATOM     58  CG  LYS A   8       3.831   7.327  -3.246                      C 
ATOM     59  NZ  LYS A   8       3.017   7.017  -6.984                      N 
ATOM     60  N   LEU A   9       2.912   7.617   0.423                      N 
ATOM     61  CA  LEU A   9       1.638   7.231   1.047                      C 
ATOM     62  C   LEU A   9       0.481   7.897   0.270                      C 
ATOM     63  O   LEU A   9       0.506   9.102  -0.011                      O 
ATOM     64  CB  LEU A   9       1.621   7.633   2.523                      C 
ATOM     65  CG  LEU A   9       0.329   7.344   3.290                      C 
ATOM     66  CD1 LEU A   9       0.089   5.845   3.392                      C 
ATOM     67  CD2 LEU A   9       0.375   7.968   4.676                      C 
ATOM     68  N   ASP A  10      -0.487   7.086  -0.144                      N 
ATOM     69  CA  ASP A  10      -1.638   7.570  -0.881                      C 
ATOM     70  C   ASP A  10      -2.879   7.009  -0.194                      C 
ATOM     71  O   ASP A  10      -3.098   5.783  -0.151                      O 
ATOM     72  CB  ASP A  10      -1.550   7.149  -2.349                      C 
ATOM     73  CG  ASP A  10      -2.697   7.689  -3.180                      C 
ATOM     74  OD1 ASP A  10      -3.723   8.087  -2.589                      O 
ATOM     75  OD2 ASP A  10      -2.572   7.713  -4.422                      O 
ATOM     76  N   LEU A  11      -3.610   7.952   0.457                      N 
ATOM     77  CA  LEU A  11      -4.884   7.566   1.081                      C 
ATOM     78  C   LEU A  11      -6.040   8.232   0.304                      C 
ATOM     79  O   LEU A  11      -6.016   9.437   0.023                      O 
ATOM     80  CB  LEU A  11      -4.901   7.968   2.557                      C 
ATOM     81  CG  LEU A  11      -6.193   7.679   3.324                      C 
ATOM     82  CD1 LEU A  11      -6.433   6.180   3.426                      C 
ATOM     83  CD2 LEU A  11      -6.147   8.303   4.710                      C 
ATOM     84  N   LYS A  12      -7.009   7.420  -0.110                      N 
ATOM     85  CA  LYS A  12      -8.159   7.905  -0.847                      C 
ATOM     86  C   LYS A  12      -9.401   7.344  -0.160                      C 
ATOM     87  O   LYS A  12      -9.620   6.117  -0.118                      O 
ATOM     88  CB  LYS A  12      -8.070   7.485  -2.315                      C 
ATOM     89  CD  LYS A  12      -9.034   7.589  -4.631                      C 
ATOM     90  CE  LYS A  12     -10.188   8.080  -5.489                      C 
ATOM     91  CG  LYS A  12      -9.211   7.999  -3.178                      C 
ATOM     92  NZ  LYS A  12     -10.024   7.691  -6.917                      N 
ATOM     93  N   LEU A  13     -10.131   8.287   0.491                      N 
ATOM     94  CA  LEU A  13     -11.406   7.900   1.115                      C 
ATOM     95  C   LEU A  13     -12.562   8.566   0.338                      C 
ATOM     96  O   LEU A  13     -12.537   9.771   0.057                      O 
ATOM     97  CB  LEU A  13     -11.424   8.302   2.591                      C 
ATOM     98  CG  LEU A  13     -12.716   8.011   3.357                      C 
ATOM     99  CD1 LEU A  13     -12.956   6.513   3.459                      C 
ATOM    100  CD2 LEU A  13     -12.670   8.634   4.744                      C 
ATOM    101  N   ASP A  14     -13.531   7.755  -0.077                      N 
ATOM    102  CA  ASP A  14     -14.681   8.239  -0.814                      C 
ATOM    103  C   ASP A  14     -15.923   7.678  -0.126                      C 
ATOM    104  O   ASP A  14     -16.142   6.452  -0.084                      O 
ATOM    105  CB  ASP A  14     -14.593   7.818  -2.282                      C 
ATOM    106  CG  ASP A  14     -15.740   8.357  -3.113                      C 
ATOM    107  OD1 ASP A  14     -16.547   9.142  -2.573                      O 
ATOM    108  OD2 ASP A  14     -15.832   7.995  -4.305                      O 
ATOM    109  N   LEU A  15     -16.653   8.621   0.525                      N 
ATOM    110  CA  LEU A  15     -17.928   8.235   1.149                      C 
ATOM    111  C   LEU A  15     -19.084   8.901   0.371                      C 
ATOM    112  O   LEU A  15     -19.059  10.106   0.091                      O 
ATOM    113  CB  LEU A  15     -17.946   8.638   2.625                      C 
ATOM    114  CG  LEU A  15     -19.238   8.348   3.391                      C 
ATOM    115  CD1 LEU A  15     -19.478   6.850   3.494                      C 
ATOM    116  CD2 LEU A  15     -19.193   8.973   4.777                      C 
ATOM    117  N   PRO A  16     -20.052   8.089  -0.043                      N 
ATOM    118  CA  PRO A  16     -21.203   8.574  -0.780                      C 
ATOM    119  C   PRO A  16     -22.445   8.013  -0.092                      C 
ATOM    120  O   PRO A  16     -22.663   6.786  -0.050                      O 
ATOM    121  CB  PRO A  16     -20.996   8.024  -2.193                      C 
ATOM    122  CD  PRO A  16     -19.075   7.348  -0.935                      C 
ATOM    123  CG  PRO A  16     -19.524   7.803  -2.296                      C 
ATOM    124  N   LEU A  17     -23.175   8.956   0.559                      N 
ATOM    125  CA  LEU A  17     -24.449   8.570   1.183                      C 
ATOM    126  C   LEU A  17     -25.606   9.236   0.405                      C 
ATOM    127  O   LEU A  17     -25.581  10.441   0.125                      O 
ATOM    128  CB  LEU A  17     -24.466   8.973   2.659                      C 
ATOM    129  CG  LEU A  17     -25.759   8.683   3.425                      C 
ATOM    130  CD1 LEU A  17     -25.998   7.185   3.528                      C 
ATOM    131  CD2 LEU A  17     -25.713   9.308   4.812                      C 
ATOM    132  N   GLY A  18     -26.574   8.424  -0.009                      N 
ATOM    133  CA  GLY A  18     -27.725   8.908  -0.746                      C 
ATOM    134  C   GLY A  18     -28.966   8.348  -0.058                      C 
ATOM    135  O   GLY A  18     -29.185   7.121  -0.016                      O 
ATOM    136  N   LEU A  73      34.190 -14.450 -14.284                      N 
ATOM    137  CA  LEU A  73      32.916 -14.060 -14.908                      C 
ATOM    138  C   LEU A  73      31.760 -14.720 -14.130                      C 
ATOM    139  O   LEU A  73      31.785 -15.930 -13.849                      O 
ATOM    140  CB  LEU A  73      32.896 -14.464 -16.384                      C 
ATOM    141  CG  LEU A  73      31.662 -14.044 -17.185                      C 
ATOM    142  CD1 LEU A  73      31.592 -12.530 -17.310                      C 
ATOM    143  CD2 LEU A  73      31.671 -14.689 -18.562                      C 
ATOM    144  N   ALA A  74      30.791 -13.910 -13.716                      N 
ATOM    145  CA  ALA A  74      29.641 -14.400 -12.979                      C 
ATOM    146  C   ALA A  74      28.399 -13.840 -13.667                      C 
ATOM    147  O   ALA A  74      28.180 -12.610 -13.709                      O 
ATOM    148  CB  ALA A  74      29.730 -13.983 -11.519                      C 
ATOM    149  N   GLY A  75      27.669 -14.780 -14.318                      N 
ATOM    150  CA  GLY A  75      26.394 -14.390 -14.942                      C 
ATOM    151  C   GLY A  75      25.238 -15.060 -14.164                      C 
ATOM    152  O   GLY A  75      25.263 -16.260 -13.883                      O 
ATOM    153  N   LYS A  76      24.270 -14.250 -13.750                      N 
ATOM    154  CA  LYS A  76      23.119 -14.730 -13.013                      C 
ATOM    155  C   LYS A  76      21.877 -14.170 -13.700                      C 
ATOM    156  O   LYS A  76      21.658 -12.950 -13.743                      O 
ATOM    157  CB  LYS A  76      23.207 -14.306 -11.546                      C 
ATOM    158  CD  LYS A  76      22.242 -14.401  -9.231                      C 
ATOM    159  CE  LYS A  76      21.085 -14.887  -8.373                      C 
ATOM    160  CG  LYS A  76      22.064 -14.815 -10.683                      C 
ATOM    161  NZ  LYS A  76      21.249 -14.494  -6.946                      N 
ATOM    162  N   LEU A  77      21.147 -15.110 -14.352                      N 
ATOM    163  CA  LEU A  77      19.872 -14.730 -14.976                      C 
ATOM    164  C   LEU A  77      18.716 -15.390 -14.198                      C 
ATOM    165  O   LEU A  77      18.741 -16.600 -13.917                      O 
ATOM    166  CB  LEU A  77      19.853 -15.141 -16.450                      C 
ATOM    167  CG  LEU A  77      18.559 -14.858 -17.216                      C 
ATOM    168  CD1 LEU A  77      18.317 -13.361 -17.326                      C 
ATOM    169  CD2 LEU A  77      18.604 -15.490 -18.599                      C 
ATOM    170  N   ASP A  78      17.748 -14.580 -13.784                      N 
ATOM    171  CA  ASP A  78      16.597 -15.070 -13.047                      C 
ATOM    172  C   ASP A  78      15.356 -14.510 -13.734                      C 
ATOM    173  O   ASP A  78      15.137 -13.280 -13.777                      O 
ATOM    174  CB  ASP A  78      16.684 -14.653 -11.578                      C 
ATOM    175  CG  ASP A  78      15.538 -15.198 -10.748                      C 
ATOM    176  OD1 ASP A  78      14.514 -15.598 -11.340                      O 
ATOM    177  OD2 ASP A  78      15.664 -15.224  -9.506                      O 
ATOM    178  N   LEU A  79      14.625 -15.450 -14.385                      N 
ATOM    179  CA  LEU A  79      13.351 -15.060 -15.009                      C 
ATOM    180  C   LEU A  79      12.195 -15.730 -14.232                      C 
ATOM    181  O   LEU A  79      12.219 -16.930 -13.951                      O 
ATOM    182  CB  LEU A  79      13.334 -15.457 -16.487                      C 
ATOM    183  CG  LEU A  79      12.043 -15.163 -17.253                      C 
ATOM    184  CD1 LEU A  79      11.805 -13.664 -17.350                      C 
ATOM    185  CD2 LEU A  79      12.090 -15.782 -18.642                      C 
ATOM    186  N   LYS A  80      11.226 -14.920 -13.818                      N 
ATOM    187  CA  LYS A  80      10.076 -15.400 -13.081                      C 
ATOM    188  C   LYS A  80       8.834 -14.840 -13.768                      C 
ATOM    189  O   LYS A  80       8.615 -13.610 -13.811                      O 
ATOM    190  CB  LYS A  80      10.165 -14.976 -11.614                      C 
ATOM    191  CD  LYS A  80       9.200 -15.071  -9.299                      C 
ATOM    192  CE  LYS A  80       8.044 -15.557  -8.440                      C 
ATOM    193  CG  LYS A  80       9.022 -15.485 -10.750                      C 
ATOM    194  NZ  LYS A  80       8.208 -15.165  -7.013                      N 
ATOM    195  N   LEU A  81       8.103 -15.780 -14.419                      N 
ATOM    196  CA  LEU A  81       6.829 -15.400 -15.043                      C 
ATOM    197  C   LEU A  81       5.673 -16.060 -14.266                      C 
ATOM    198  O   LEU A  81       5.698 -17.270 -13.985                      O 
ATOM    199  CB  LEU A  81       6.811 -15.810 -16.517                      C 
ATOM    200  CG  LEU A  81       5.517 -15.527 -17.283                      C 
ATOM    201  CD1 LEU A  81       5.275 -14.030 -17.394                      C 
ATOM    202  CD2 LEU A  81       5.563 -16.159 -18.666                      C 
ATOM    203  N   ASP A  82       4.704 -15.250 -13.852                      N 
ATOM    204  CA  ASP A  82       3.554 -15.740 -13.115                      C 
ATOM    205  C   ASP A  82       2.312 -15.180 -13.802                      C 
ATOM    206  O   ASP A  82       2.093 -13.950 -13.845                      O 
ATOM    207  CB  ASP A  82       3.642 -15.322 -11.646                      C 
ATOM    208  CG  ASP A  82       2.496 -15.868 -10.816                      C 
ATOM    209  OD1 ASP A  82       1.472 -16.268 -11.408                      O 
ATOM    210  OD2 ASP A  82       2.623 -15.894  -9.573                      O 
ATOM    211  N   LEU A  83       1.582 -16.120 -14.453                      N 
ATOM    212  CA  LEU A  83       0.307 -15.730 -15.077                      C 
ATOM    213  C   LEU A  83      -0.849 -16.400 -14.300                      C 
ATOM    214  O   LEU A  83      -0.824 -17.600 -14.019                      O 
ATOM    215  CB  LEU A  83       0.290 -16.127 -16.555                      C 
ATOM    216  CG  LEU A  83      -1.001 -15.833 -17.321                      C 
ATOM    217  CD1 LEU A  83      -1.240 -14.334 -17.417                      C 
ATOM    218  CD2 LEU A  83      -0.955 -16.452 -18.709                      C 
ATOM    219  N   LYS A  84      -1.817 -15.590 -13.886                      N 
ATOM    220  CA  LYS A  84      -2.968 -16.070 -13.149                      C 
ATOM    221  C   LYS A  84      -4.210 -15.510 -13.836                      C 
ATOM    222  O   LYS A  84      -4.429 -14.280 -13.878                      O 
ATOM    223  CB  LYS A  84      -2.880 -15.646 -11.682                      C 
ATOM    224  CD  LYS A  84      -3.845 -15.741  -9.367                      C 
ATOM    225  CE  LYS A  84      -5.002 -16.227  -8.509                      C 
ATOM    226  CG  LYS A  84      -4.023 -16.155 -10.819                      C 
ATOM    227  NZ  LYS A  84      -4.838 -15.834  -7.082                      N 
ATOM    228  N   LEU A  85      -4.940 -16.450 -14.487                      N 
ATOM    229  CA  LEU A  85      -6.215 -16.070 -15.111                      C 
ATOM    230  C   LEU A  85      -7.371 -16.730 -14.334                      C 
ATOM    231  O   LEU A  85      -7.346 -17.940 -14.053                      O 
ATOM    232  CB  LEU A  85      -6.234 -16.480 -16.585                      C 
ATOM    233  CG  LEU A  85      -7.527 -16.197 -17.351                      C 
ATOM    234  CD1 LEU A  85      -7.770 -14.700 -17.461                      C 
ATOM    235  CD2 LEU A  85      -7.482 -16.829 -18.734                      C 
ATOM    236  N   ASP A  86      -8.339 -15.920 -13.919                      N 
ATOM    237  CA  ASP A  86      -9.490 -16.410 -13.182                      C 
ATOM    238  C   ASP A  86     -10.731 -15.840 -13.870                      C 
ATOM    239  O   ASP A  86     -10.950 -14.620 -13.912                      O 
ATOM    240  CB  ASP A  86      -9.399 -15.999 -11.711                      C 
ATOM    241  CG  ASP A  86     -10.545 -16.544 -10.882                      C 
ATOM    242  OD1 ASP A  86     -11.353 -17.325 -11.426                      O 
ATOM    243  OD2 ASP A  86     -10.635 -16.190  -9.687                      O 
ATOM    244  N   LEU A  87     -11.462 -16.790 -14.521                      N 
ATOM    245  CA  LEU A  87     -12.736 -16.400 -15.145                      C 
ATOM    246  C   LEU A  87     -13.892 -17.070 -14.367                      C 
ATOM    247  O   LEU A  87     -13.868 -18.270 -14.087                      O 
ATOM    248  CB  LEU A  87     -12.753 -16.797 -16.622                      C 
ATOM    249  CG  LEU A  87     -14.044 -16.503 -17.389                      C 
ATOM    250  CD1 LEU A  87     -14.282 -15.004 -17.486                      C 
ATOM    251  CD2 LEU A  87     -13.998 -17.123 -18.777                      C 
ATOM    252  N   PRO A  88     -14.861 -16.260 -13.953                      N 
ATOM    253  CA  PRO A  88     -16.011 -16.740 -13.216                      C 
ATOM    254  C   PRO A  88     -17.253 -16.180 -13.904                      C 
ATOM    255  O   PRO A  88     -17.472 -14.950 -13.946                      O 
ATOM    256  CB  PRO A  88     -15.803 -16.187 -11.805                      C 
ATOM    257  CD  PRO A  88     -13.881 -15.518 -13.064                      C 
ATOM    258  CG  PRO A  88     -14.331 -15.967 -11.702                      C 
ATOM    259  N   LEU A  89     -17.983 -17.120 -14.555                      N 
ATOM    260  CA  LEU A  89     -19.258 -16.740 -15.179                      C 
ATOM    261  C   LEU A  89     -20.414 -17.400 -14.401                      C 
ATOM    262  O   LEU A  89     -20.389 -18.610 -14.121                      O 
ATOM    263  CB  LEU A  89     -19.277 -17.151 -16.653                      C 
ATOM    264  CG  LEU A  89     -20.571 -16.868 -17.419                      C 
ATOM    265  CD1 LEU A  89     -20.813 -15.371 -17.529                      C 
ATOM    266  CD2 LEU A  89     -20.526 -17.500 -18.802                      C 
ATOM    267  N   GLY A  90     -21.383 -16.590 -13.987                      N 
ATOM    268  CA  GLY A  90     -22.533 -17.070 -13.250                      C 
ATOM    269  C   GLY A  90     -23.775 -16.510 -13.938                      C 
ATOM    270  O   GLY A  90     -23.994 -15.290 -13.980                      O 
TER
ATOM    271  N   LEU B  19      28.999   1.345   0.232                      N 
ATOM    272  CA  LEU B  19      27.725   0.959   0.856                      C 
ATOM    273  C   LEU B  19      26.568   1.625   0.079                      C 
ATOM    274  O   LEU B  19      26.593   2.830  -0.202                      O 
ATOM    275  CB  LEU B  19      27.708   1.361   2.332                      C 
ATOM    276  CG  LEU B  19      28.697   0.634   3.245                      C 
ATOM    277  CD1 LEU B  19      28.677   1.230   4.644                      C 
ATOM    278  CD2 LEU B  19      28.384  -0.854   3.299                      C 
ATOM    279  N   ALA B  20      25.600   0.813  -0.335                      N 
ATOM    280  CA  ALA B  20      24.449   1.298  -1.072                      C 
ATOM    281  C   ALA B  20      23.208   0.737  -0.385                      C 
ATOM    282  O   ALA B  20      22.989  -0.490  -0.342                      O 
ATOM    283  CB  ALA B  20      24.539   0.879  -2.531                      C 
ATOM    284  N   GLY B  21      22.477   1.680   0.266                      N 
ATOM    285  CA  GLY B  21      21.203   1.294   0.890                      C 
ATOM    286  C   GLY B  21      20.047   1.959   0.113                      C 
ATOM    287  O   GLY B  21      20.071   3.165  -0.168                      O 
ATOM    288  N   LYS B  22      19.078   1.148  -0.301                      N 
ATOM    289  CA  LYS B  22      17.928   1.632  -1.038                      C 
ATOM    290  C   LYS B  22      16.686   1.072  -0.351                      C 
ATOM    291  O   LYS B  22      16.467  -0.155  -0.309                      O 
ATOM    292  CB  LYS B  22      18.016   1.210  -2.506                      C 
ATOM    293  CD  LYS B  22      17.052   1.312  -4.821                      C 
ATOM    294  CE  LYS B  22      15.897   1.802  -5.679                      C 
ATOM    295  CG  LYS B  22      16.875   1.724  -3.369                      C 
ATOM    296  NZ  LYS B  22      16.061   1.412  -7.107                      N 
ATOM    297  N   LEU B  23      15.956   2.014   0.300                      N 
ATOM    298  CA  LEU B  23      14.681   1.628   0.924                      C 
ATOM    299  C   LEU B  23      13.525   2.294   0.147                      C 
ATOM    300  O   LEU B  23      13.550   3.499  -0.134                      O 
ATOM    301  CB  LEU B  23      14.663   2.030   2.400                      C 
ATOM    302  CG  LEU B  23      15.754   1.419   3.282                      C 
ATOM    303  CD1 LEU B  23      15.674   1.972   4.697                      C 
ATOM    304  CD2 LEU B  23      15.644  -0.098   3.300                      C 
ATOM    305  N   ASP B  24      12.556   1.483  -0.267                      N 
ATOM    306  CA  ASP B  24      11.406   1.967  -1.005                      C 
ATOM    307  C   ASP B  24      10.164   1.406  -0.317                      C 
ATOM    308  O   ASP B  24       9.945   0.180  -0.275                      O 
ATOM    309  CB  ASP B  24      11.495   1.545  -2.473                      C 
ATOM    310  CG  ASP B  24      10.348   2.085  -3.305                      C 
ATOM    311  OD1 ASP B  24       9.323   2.484  -2.714                      O 
ATOM    312  OD2 ASP B  24      10.475   2.108  -4.547                      O 
ATOM    313  N   LEU B  25       9.434   2.349   0.334                      N 
ATOM    314  CA  LEU B  25       8.159   1.963   0.958                      C 
ATOM    315  C   LEU B  25       7.003   2.629   0.180                      C 
ATOM    316  O   LEU B  25       7.028   3.834  -0.100                      O 
ATOM    317  CB  LEU B  25       8.141   2.366   2.434                      C 
ATOM    318  CG  LEU B  25       9.232   1.755   3.316                      C 
ATOM    319  CD1 LEU B  25       9.151   2.309   4.731                      C 
ATOM    320  CD2 LEU B  25       9.122   0.238   3.335                      C 
ATOM    321  N   LYS B  26       6.035   1.817  -0.234                      N 
ATOM    322  CA  LYS B  26       4.884   2.302  -0.971                      C 
ATOM    323  C   LYS B  26       3.642   1.741  -0.283                      C 
ATOM    324  O   LYS B  26       3.424   0.514  -0.241                      O 
ATOM    325  CB  LYS B  26       4.972   1.881  -2.439                      C 
ATOM    326  CD  LYS B  26       4.007   1.984  -4.754                      C 
ATOM    327  CE  LYS B  26       2.852   2.475  -5.612                      C 
ATOM    328  CG  LYS B  26       3.830   2.395  -3.302                      C 
ATOM    329  NZ  LYS B  26       3.016   2.086  -7.040                      N 
ATOM    330  N   LEU B  27       2.912   2.684   0.368                      N 
ATOM    331  CA  LEU B  27       1.638   2.298   0.992                      C 
ATOM    332  C   LEU B  27       0.481   2.963   0.214                      C 
ATOM    333  O   LEU B  27       0.506   4.169  -0.066                      O 
ATOM    334  CB  LEU B  27       1.620   2.701   2.468                      C 
ATOM    335  CG  LEU B  27       2.711   2.092   3.350                      C 
ATOM    336  CD1 LEU B  27       2.631   2.646   4.765                      C 
ATOM    337  CD2 LEU B  27       2.602   0.575   3.370                      C 
ATOM    338  N   ASP B  28      -0.487   2.152  -0.200                      N 
ATOM    339  CA  ASP B  28      -1.638   2.636  -0.937                      C 
ATOM    340  C   ASP B  28      -2.879   2.075  -0.249                      C 
ATOM    341  O   ASP B  28      -3.098   0.849  -0.207                      O 
ATOM    342  CB  ASP B  28      -1.550   2.215  -2.405                      C 
ATOM    343  CG  ASP B  28      -2.698   2.754  -3.236                      C 
ATOM    344  OD1 ASP B  28      -3.723   3.153  -2.644                      O 
ATOM    345  OD2 ASP B  28      -2.572   2.778  -4.478                      O 
ATOM    346  N   LEU B  29      -3.610   3.018   0.402                      N 
ATOM    347  CA  LEU B  29      -4.884   2.632   1.026                      C 
ATOM    348  C   LEU B  29      -6.040   3.298   0.248                      C 
ATOM    349  O   LEU B  29      -6.016   4.503  -0.032                      O 
ATOM    350  CB  LEU B  29      -4.901   3.035   2.502                      C 
ATOM    351  CG  LEU B  29      -3.810   2.424   3.384                      C 
ATOM    352  CD1 LEU B  29      -3.891   2.978   4.799                      C 
ATOM    353  CD2 LEU B  29      -3.920   0.908   3.403                      C 
ATOM    354  N   LYS B  30      -7.009   2.487  -0.166                      N 
ATOM    355  CA  LYS B  30      -8.159   2.971  -0.903                      C 
ATOM    356  C   LYS B  30      -9.401   2.410  -0.215                      C 
ATOM    357  O   LYS B  30      -9.620   1.184  -0.173                      O 
ATOM    358  CB  LYS B  30      -8.071   2.550  -2.371                      C 
ATOM    359  CD  LYS B  30      -9.034   2.651  -4.686                      C 
ATOM    360  CE  LYS B  30     -10.189   3.141  -5.544                      C 
ATOM    361  CG  LYS B  30      -9.212   3.063  -3.234                      C 
ATOM    362  NZ  LYS B  30     -10.025   2.752  -6.972                      N 
ATOM    363  N   LEU B  31     -10.131   3.353   0.436                      N 
ATOM    364  CA  LEU B  31     -11.406   2.967   1.060                      C 
ATOM    365  C   LEU B  31     -12.562   3.633   0.282                      C 
ATOM    366  O   LEU B  31     -12.537   4.838   0.001                      O 
ATOM    367  CB  LEU B  31     -11.424   3.370   2.536                      C 
ATOM    368  CG  LEU B  31     -10.333   2.759   3.418                      C 
ATOM    369  CD1 LEU B  31     -10.414   3.313   4.833                      C 
ATOM    370  CD2 LEU B  31     -10.443   1.242   3.437                      C 
ATOM    371  N   ASP B  32     -13.531   2.821  -0.132                      N 
ATOM    372  CA  ASP B  32     -14.681   3.305  -0.869                      C 
ATOM    373  C   ASP B  32     -15.923   2.745  -0.181                      C 
ATOM    374  O   ASP B  32     -16.142   1.518  -0.139                      O 
ATOM    375  CB  ASP B  32     -14.593   2.883  -2.337                      C 
ATOM    376  CG  ASP B  32     -15.740   3.423  -3.168                      C 
ATOM    377  OD1 ASP B  32     -16.547   4.208  -2.628                      O 
ATOM    378  OD2 ASP B  32     -15.832   3.060  -4.360                      O 
ATOM    379  N   LEU B  33     -16.653   3.687   0.470                      N 
ATOM    380  CA  LEU B  33     -17.928   3.301   1.094                      C 
ATOM    381  C   LEU B  33     -19.084   3.967   0.316                      C 
ATOM    382  O   LEU B  33     -19.059   5.172   0.035                      O 
ATOM    383  CB  LEU B  33     -17.946   3.704   2.570                      C 
ATOM    384  CG  LEU B  33     -16.855   3.093   3.452                      C 
ATOM    385  CD1 LEU B  33     -16.936   3.647   4.867                      C 
ATOM    386  CD2 LEU B  33     -16.965   1.576   3.471                      C 
ATOM    387  N   PRO B  34     -20.052   3.156  -0.098                      N 
ATOM    388  CA  PRO B  34     -21.203   3.640  -0.835                      C 
ATOM    389  C   PRO B  34     -22.445   3.079  -0.147                      C 
ATOM    390  O   PRO B  34     -22.663   1.853  -0.105                      O 
ATOM    391  CB  PRO B  34     -20.996   3.090  -2.248                      C 
ATOM    392  CD  PRO B  34     -19.075   2.415  -0.990                      C 
ATOM    393  CG  PRO B  34     -19.524   2.869  -2.350                      C 
ATOM    394  N   LEU B  35     -23.175   4.022   0.504                      N 
ATOM    395  CA  LEU B  35     -24.449   3.636   1.128                      C 
ATOM    396  C   LEU B  35     -25.606   4.302   0.350                      C 
ATOM    397  O   LEU B  35     -25.581   5.507   0.069                      O 
ATOM    398  CB  LEU B  35     -24.466   4.039   2.604                      C 
ATOM    399  CG  LEU B  35     -23.375   3.429   3.486                      C 
ATOM    400  CD1 LEU B  35     -23.456   3.982   4.901                      C 
ATOM    401  CD2 LEU B  35     -23.485   1.912   3.505                      C 
ATOM    402  N   GLY B  36     -26.574   3.490  -0.064                      N 
ATOM    403  CA  GLY B  36     -27.725   3.975  -0.801                      C 
ATOM    404  C   GLY B  36     -28.966   3.414  -0.114                      C 
ATOM    405  O   GLY B  36     -29.185   2.187  -0.071                      O 
ATOM    406  N   LEU B  91      34.190  -9.510 -14.228                      N 
ATOM    407  CA  LEU B  91      32.916  -9.130 -14.852                      C 
ATOM    408  C   LEU B  91      31.760  -9.790 -14.075                      C 
ATOM    409  O   LEU B  91      31.785 -11.000 -13.794                      O 
ATOM    410  CB  LEU B  91      32.898  -9.540 -16.326                      C 
ATOM    411  CG  LEU B  91      33.885  -8.816 -17.243                      C 
ATOM    412  CD1 LEU B  91      33.864  -9.420 -18.639                      C 
ATOM    413  CD2 LEU B  91      33.569  -7.330 -17.306                      C 
ATOM    414  N   ALA B  92      30.791  -8.980 -13.661                      N 
ATOM    415  CA  ALA B  92      29.641  -9.460 -12.924                      C 
ATOM    416  C   ALA B  92      28.399  -8.900 -13.611                      C 
ATOM    417  O   ALA B  92      28.180  -7.680 -13.654                      O 
ATOM    418  CB  ALA B  92      29.731  -9.037 -11.466                      C 
ATOM    419  N   GLY B  93      27.669  -9.850 -14.262                      N 
ATOM    420  CA  GLY B  93      26.394  -9.460 -14.886                      C 
ATOM    421  C   GLY B  93      25.238 -10.130 -14.109                      C 
ATOM    422  O   GLY B  93      25.263 -11.330 -13.828                      O 
ATOM    423  N   LYS B  94      24.270  -9.310 -13.695                      N 
ATOM    424  CA  LYS B  94      23.119  -9.800 -12.958                      C 
ATOM    425  C   LYS B  94      21.877  -9.240 -13.645                      C 
ATOM    426  O   LYS B  94      21.658  -8.010 -13.687                      O 
ATOM    427  CB  LYS B  94      23.206  -9.382 -11.489                      C 
ATOM    428  CD  LYS B  94      22.243  -9.493  -9.174                      C 
ATOM    429  CE  LYS B  94      21.089  -9.989  -8.317                      C 
ATOM    430  CG  LYS B  94      22.066  -9.901 -10.627                      C 
ATOM    431  NZ  LYS B  94      21.252  -9.602  -6.889                      N 
ATOM    432  N   LEU B  95      21.147 -10.180 -14.296                      N 
ATOM    433  CA  LEU B  95      19.872  -9.790 -14.920                      C 
ATOM    434  C   LEU B  95      18.716 -10.460 -14.143                      C 
ATOM    435  O   LEU B  95      18.741 -11.670 -13.862                      O 
ATOM    436  CB  LEU B  95      19.855 -10.187 -16.398                      C 
ATOM    437  CG  LEU B  95      20.947  -9.574 -17.277                      C 
ATOM    438  CD1 LEU B  95      20.867 -10.121 -18.693                      C 
ATOM    439  CD2 LEU B  95      20.839  -8.057 -17.289                      C 
ATOM    440  N   ASP B  96      17.748  -9.650 -13.729                      N 
ATOM    441  CA  ASP B  96      16.597 -10.130 -12.991                      C 
ATOM    442  C   ASP B  96      15.356  -9.570 -13.679                      C 
ATOM    443  O   ASP B  96      15.137  -8.350 -13.721                      O 
ATOM    444  CB  ASP B  96      16.686  -9.705 -11.524                      C 
ATOM    445  CG  ASP B  96      15.537 -10.240 -10.692                      C 
ATOM    446  OD1 ASP B  96      14.511 -10.639 -11.282                      O 
ATOM    447  OD2 ASP B  96      15.663 -10.261  -9.449                      O 
ATOM    448  N   LEU B  97      14.625 -10.520 -14.330                      N 
ATOM    449  CA  LEU B  97      13.351 -10.130 -14.954                      C 
ATOM    450  C   LEU B  97      12.195 -10.800 -14.176                      C 
ATOM    451  O   LEU B  97      12.219 -12.000 -13.896                      O 
ATOM    452  CB  LEU B  97      13.334 -10.527 -16.431                      C 
ATOM    453  CG  LEU B  97      14.427  -9.915 -17.310                      C 
ATOM    454  CD1 LEU B  97      14.347 -10.463 -18.727                      C 
ATOM    455  CD2 LEU B  97      14.319  -8.398 -17.324                      C 
ATOM    456  N   LYS B  98      11.226  -9.980 -13.762                      N 
ATOM    457  CA  LYS B  98      10.076 -10.470 -13.025                      C 
ATOM    458  C   LYS B  98       8.834  -9.910 -13.713                      C 
ATOM    459  O   LYS B  98       8.615  -8.680 -13.755                      O 
ATOM    460  CB  LYS B  98      10.163 -10.052 -11.556                      C 
ATOM    461  CD  LYS B  98       9.200 -10.162  -9.241                      C 
ATOM    462  CE  LYS B  98       8.047 -10.658  -8.384                      C 
ATOM    463  CG  LYS B  98       9.024 -10.571 -10.694                      C 
ATOM    464  NZ  LYS B  98       8.210 -10.271  -6.955                      N 
ATOM    465  N   LEU B  99       8.103 -10.850 -14.364                      N 
ATOM    466  CA  LEU B  99       6.829 -10.460 -14.988                      C 
ATOM    467  C   LEU B  99       5.673 -11.130 -14.210                      C 
ATOM    468  O   LEU B  99       5.698 -12.330 -13.930                      O 
ATOM    469  CB  LEU B  99       6.812 -10.857 -16.465                      C 
ATOM    470  CG  LEU B  99       7.905 -10.245 -17.344                      C 
ATOM    471  CD1 LEU B  99       7.825 -10.793 -18.761                      C 
ATOM    472  CD2 LEU B  99       7.797  -8.728 -17.358                      C 
ATOM    473  N   ASP B 100       4.704 -10.320 -13.796                      N 
ATOM    474  CA  ASP B 100       3.554 -10.800 -13.059                      C 
ATOM    475  C   ASP B 100       2.312 -10.240 -13.747                      C 
ATOM    476  O   ASP B 100       2.093  -9.020 -13.789                      O 
ATOM    477  CB  ASP B 100       3.642 -10.375 -11.592                      C 
ATOM    478  CG  ASP B 100       2.494 -10.911 -10.760                      C 
ATOM    479  OD1 ASP B 100       1.468 -11.310 -11.350                      O 
ATOM    480  OD2 ASP B 100       2.620 -10.932  -9.517                      O 
ATOM    481  N   LEU B 101       1.582 -11.180 -14.398                      N 
ATOM    482  CA  LEU B 101       0.307 -10.800 -15.022                      C 
ATOM    483  C   LEU B 101      -0.849 -11.460 -14.244                      C 
ATOM    484  O   LEU B 101      -0.824 -12.670 -13.964                      O 
ATOM    485  CB  LEU B 101       0.288 -11.211 -16.496                      C 
ATOM    486  CG  LEU B 101       1.377 -10.604 -17.383                      C 
ATOM    487  CD1 LEU B 101       1.296 -11.165 -18.794                      C 
ATOM    488  CD2 LEU B 101       1.264  -9.087 -17.409                      C 
ATOM    489  N   LYS B 102      -1.817 -10.650 -13.830                      N 
ATOM    490  CA  LYS B 102      -2.968 -11.140 -13.093                      C 
ATOM    491  C   LYS B 102      -4.210 -10.580 -13.781                      C 
ATOM    492  O   LYS B 102      -4.429  -9.350 -13.823                      O 
ATOM    493  CB  LYS B 102      -2.881 -10.722 -11.624                      C 
ATOM    494  CD  LYS B 102      -3.845 -10.832  -9.309                      C 
ATOM    495  CE  LYS B 102      -4.999 -11.328  -8.452                      C 
ATOM    496  CG  LYS B 102      -4.021 -11.241 -10.762                      C 
ATOM    497  NZ  LYS B 102      -4.836 -10.941  -7.024                      N 
ATOM    498  N   LEU B 103      -4.940 -11.520 -14.432                      N 
ATOM    499  CA  LEU B 103      -6.215 -11.130 -15.056                      C 
ATOM    500  C   LEU B 103      -7.371 -11.800 -14.278                      C 
ATOM    501  O   LEU B 103      -7.346 -13.000 -13.997                      O 
ATOM    502  CB  LEU B 103      -6.232 -11.527 -16.533                      C 
ATOM    503  CG  LEU B 103      -5.140 -10.915 -17.413                      C 
ATOM    504  CD1 LEU B 103      -5.220 -11.463 -18.829                      C 
ATOM    505  CD2 LEU B 103      -5.248  -9.398 -17.426                      C 
ATOM    506  N   ASP B 104      -8.339 -10.990 -13.864                      N 
ATOM    507  CA  ASP B 104      -9.490 -11.470 -13.127                      C 
ATOM    508  C   ASP B 104     -10.731 -10.910 -13.815                      C 
ATOM    509  O   ASP B 104     -10.950  -9.680 -13.857                      O 
ATOM    510  CB  ASP B 104      -9.402 -11.045 -11.660                      C 
ATOM    511  CG  ASP B 104     -10.551 -11.581 -10.828                      C 
ATOM    512  OD1 ASP B 104     -11.359 -12.366 -11.368                      O 
ATOM    513  OD2 ASP B 104     -10.643 -11.216  -9.637                      O 
ATOM    514  N   LEU B 105     -11.462 -11.850 -14.466                      N 
ATOM    515  CA  LEU B 105     -12.736 -11.470 -15.090                      C 
ATOM    516  C   LEU B 105     -13.892 -12.130 -14.312                      C 
ATOM    517  O   LEU B 105     -13.868 -13.340 -14.031                      O 
ATOM    518  CB  LEU B 105     -12.754 -11.881 -16.564                      C 
ATOM    519  CG  LEU B 105     -11.665 -11.274 -17.450                      C 
ATOM    520  CD1 LEU B 105     -11.746 -11.835 -18.862                      C 
ATOM    521  CD2 LEU B 105     -11.778  -9.757 -17.477                      C 
ATOM    522  N   PRO B 106     -14.861 -11.320 -13.898                      N 
ATOM    523  CA  PRO B 106     -16.011 -11.810 -13.161                      C 
ATOM    524  C   PRO B 106     -17.253 -11.250 -13.849                      C 
ATOM    525  O   PRO B 106     -17.472 -10.020 -13.891                      O 
ATOM    526  CB  PRO B 106     -15.805 -11.263 -11.747                      C 
ATOM    527  CD  PRO B 106     -13.887 -10.579 -13.004                      C 
ATOM    528  CG  PRO B 106     -14.334 -11.037 -11.644                      C 
ATOM    529  N   LEU B 107     -17.983 -12.190 -14.500                      N 
ATOM    530  CA  LEU B 107     -19.258 -11.800 -15.124                      C 
ATOM    531  C   LEU B 107     -20.414 -12.470 -14.346                      C 
ATOM    532  O   LEU B 107     -20.389 -13.670 -14.065                      O 
ATOM    533  CB  LEU B 107     -19.275 -12.197 -16.601                      C 
ATOM    534  CG  LEU B 107     -18.183 -11.585 -17.481                      C 
ATOM    535  CD1 LEU B 107     -18.263 -12.133 -18.897                      C 
ATOM    536  CD2 LEU B 107     -18.291 -10.068 -17.494                      C 
ATOM    537  N   GLY B 108     -21.383 -11.660 -13.932                      N 
ATOM    538  CA  GLY B 108     -22.533 -12.140 -13.195                      C 
ATOM    539  C   GLY B 108     -23.775 -11.580 -13.882                      C 
ATOM    540  O   GLY B 108     -23.994 -10.350 -13.925                      O 
TER
ATOM    541  N   LEU C  37      28.999  -3.589   0.177                      N 
ATOM    542  CA  LEU C  37      27.725  -3.975   0.801                      C 
ATOM    543  C   LEU C  37      26.568  -3.309   0.023                      C 
ATOM    544  O   LEU C  37      26.593  -2.104  -0.257                      O 
ATOM    545  CB  LEU C  37      27.708  -3.572   2.277                      C 
ATOM    546  CG  LEU C  37      26.473  -3.989   3.079                      C 
ATOM    547  CD1 LEU C  37      26.397  -5.503   3.202                      C 
ATOM    548  CD2 LEU C  37      26.485  -3.345   4.457                      C 
ATOM    549  N   ALA C  38      25.600  -4.120  -0.391                      N 
ATOM    550  CA  ALA C  38      24.449  -3.636  -1.128                      C 
ATOM    551  C   ALA C  38      23.208  -4.197  -0.440                      C 
ATOM    552  O   ALA C  38      22.989  -5.423  -0.398                      O 
ATOM    553  CB  ALA C  38      24.539  -4.056  -2.587                      C 
ATOM    554  N   GLY C  39      22.477  -3.254   0.211                      N 
ATOM    555  CA  GLY C  39      21.203  -3.640   0.835                      C 
ATOM    556  C   GLY C  39      20.047  -2.974   0.057                      C 
ATOM    557  O   GLY C  39      20.071  -1.769  -0.223                      O 
ATOM    558  N   LYS C  40      19.078  -3.786  -0.357                      N 
ATOM    559  CA  LYS C  40      17.928  -3.301  -1.094                      C 
ATOM    560  C   LYS C  40      16.686  -3.862  -0.406                      C 
ATOM    561  O   LYS C  40      16.467  -5.089  -0.364                      O 
ATOM    562  CB  LYS C  40      18.016  -3.722  -2.562                      C 
ATOM    563  CD  LYS C  40      17.053  -3.618  -4.878                      C 
ATOM    564  CE  LYS C  40      15.898  -3.127  -5.735                      C 
ATOM    565  CG  LYS C  40      16.875  -3.208  -3.425                      C 
ATOM    566  NZ  LYS C  40      16.062  -3.517  -7.163                      N 
ATOM    567  N   LEU C  41      15.956  -2.919   0.245                      N 
ATOM    568  CA  LEU C  41      14.681  -3.305   0.869                      C 
ATOM    569  C   LEU C  41      13.525  -2.640   0.091                      C 
ATOM    570  O   LEU C  41      13.550  -1.434  -0.190                      O 
ATOM    571  CB  LEU C  41      14.663  -2.902   2.345                      C 
ATOM    572  CG  LEU C  41      13.370  -3.191   3.111                      C 
ATOM    573  CD1 LEU C  41      13.131  -4.689   3.214                      C 
ATOM    574  CD2 LEU C  41      13.416  -2.566   4.497                      C 
ATOM    575  N   ASP C  42      12.556  -3.451  -0.323                      N 
ATOM    576  CA  ASP C  42      11.406  -2.967  -1.060                      C 
ATOM    577  C   ASP C  42      10.164  -3.528  -0.372                      C 
ATOM    578  O   ASP C  42       9.945  -4.754  -0.330                      O 
ATOM    579  CB  ASP C  42      11.494  -3.388  -2.528                      C 
ATOM    580  CG  ASP C  42      10.347  -2.849  -3.359                      C 
ATOM    581  OD1 ASP C  42       9.322  -2.449  -2.768                      O 
ATOM    582  OD2 ASP C  42      10.473  -2.825  -4.602                      O 
ATOM    583  N   LEU C  43       9.434  -2.585   0.279                      N 
ATOM    584  CA  LEU C  43       8.159  -2.971   0.903                      C 
ATOM    585  C   LEU C  43       7.003  -2.305   0.125                      C 
ATOM    586  O   LEU C  43       7.028  -1.100  -0.156                      O 
ATOM    587  CB  LEU C  43       8.141  -2.568   2.379                      C 
ATOM    588  CG  LEU C  43       6.849  -2.858   3.145                      C 
ATOM    589  CD1 LEU C  43       6.609  -4.356   3.248                      C 
ATOM    590  CD2 LEU C  43       6.894  -2.233   4.531                      C 
ATOM    591  N   LYS C  44       6.035  -3.116  -0.289                      N 
ATOM    592  CA  LYS C  44       4.884  -2.632  -1.026                      C 
ATOM    593  C   LYS C  44       3.642  -3.193  -0.338                      C 
ATOM    594  O   LYS C  44       3.424  -4.419  -0.296                      O 
ATOM    595  CB  LYS C  44       4.972  -3.053  -2.494                      C 
ATOM    596  CD  LYS C  44       4.007  -2.952  -4.809                      C 
ATOM    597  CE  LYS C  44       2.852  -2.462  -5.667                      C 
ATOM    598  CG  LYS C  44       3.830  -2.540  -3.357                      C 
ATOM    599  NZ  LYS C  44       3.016  -2.852  -7.094                      N 
ATOM    600  N   LEU C  45       2.912  -2.250   0.313                      N 
ATOM    601  CA  LEU C  45       1.638  -2.636   0.937                      C 
ATOM    602  C   LEU C  45       0.481  -1.970   0.159                      C 
ATOM    603  O   LEU C  45       0.506  -0.765  -0.122                      O 
ATOM    604  CB  LEU C  45       1.621  -2.233   2.413                      C 
ATOM    605  CG  LEU C  45       0.328  -2.523   3.179                      C 
ATOM    606  CD1 LEU C  45       0.089  -4.021   3.282                      C 
ATOM    607  CD2 LEU C  45       0.374  -1.898   4.566                      C 
ATOM    608  N   ASP C  46      -0.487  -2.782  -0.255                      N 
ATOM    609  CA  ASP C  46      -1.638  -2.298  -0.992                      C 
ATOM    610  C   ASP C  46      -2.879  -2.858  -0.305                      C 
ATOM    611  O   ASP C  46      -3.098  -4.085  -0.262                      O 
ATOM    612  CB  ASP C  46      -1.550  -2.720  -2.460                      C 
ATOM    613  CG  ASP C  46      -2.698  -2.180  -3.291                      C 
ATOM    614  OD1 ASP C  46      -3.723  -1.781  -2.699                      O 
ATOM    615  OD2 ASP C  46      -2.572  -2.157  -4.533                      O 
ATOM    616  N   LEU C  47      -3.610  -1.916   0.347                      N 
ATOM    617  CA  LEU C  47      -4.884  -2.302   0.971                      C 
ATOM    618  C   LEU C  47      -6.040  -1.636   0.193                      C 
ATOM    619  O   LEU C  47      -6.016  -0.431  -0.088                      O 
ATOM    620  CB  LEU C  47      -4.901  -1.899   2.447                      C 
ATOM    621  CG  LEU C  47      -6.194  -2.189   3.213                      C 
ATOM    622  CD1 LEU C  47      -6.433  -3.687   3.316                      C 
ATOM    623  CD2 LEU C  47      -6.148  -1.564   4.600                      C 
ATOM    624  N   LYS C  48      -7.009  -2.447  -0.221                      N 
ATOM    625  CA  LYS C  48      -8.159  -1.963  -0.958                      C 
ATOM    626  C   LYS C  48      -9.401  -2.524  -0.271                      C 
ATOM    627  O   LYS C  48      -9.620  -3.750  -0.228                      O 
ATOM    628  CB  LYS C  48      -8.070  -2.384  -2.426                      C 
ATOM    629  CD  LYS C  48      -9.034  -2.282  -4.742                      C 
ATOM    630  CE  LYS C  48     -10.189  -1.791  -5.600                      C 
ATOM    631  CG  LYS C  48      -9.212  -1.871  -3.289                      C 
ATOM    632  NZ  LYS C  48     -10.024  -2.181  -7.027                      N 
ATOM    633  N   LEU C  49     -10.131  -1.581   0.380                      N 
ATOM    634  CA  LEU C  49     -11.406  -1.967   1.005                      C 
ATOM    635  C   LEU C  49     -12.562  -1.301   0.227                      C 
ATOM    636  O   LEU C  49     -12.537  -0.096  -0.054                      O 
ATOM    637  CB  LEU C  49     -11.423  -1.564   2.481                      C 
ATOM    638  CG  LEU C  49     -12.715  -1.853   3.248                      C 
ATOM    639  CD1 LEU C  49     -12.955  -3.351   3.351                      C 
ATOM    640  CD2 LEU C  49     -12.669  -1.228   4.634                      C 
ATOM    641  N   ASP C  50     -13.531  -2.113  -0.187                      N 
ATOM    642  CA  ASP C  50     -14.681  -1.628  -0.924                      C 
ATOM    643  C   ASP C  50     -15.923  -2.189  -0.237                      C 
ATOM    644  O   ASP C  50     -16.142  -3.416  -0.194                      O 
ATOM    645  CB  ASP C  50     -14.592  -2.048  -2.392                      C 
ATOM    646  CG  ASP C  50     -15.739  -1.508  -3.223                      C 
ATOM    647  OD1 ASP C  50     -16.547  -0.723  -2.682                      O 
ATOM    648  OD2 ASP C  50     -15.831  -1.868  -4.416                      O 
ATOM    649  N   LEU C  51     -16.653  -1.246   0.414                      N 
ATOM    650  CA  LEU C  51     -17.928  -1.632   1.038                      C 
ATOM    651  C   LEU C  51     -19.084  -0.966   0.261                      C 
ATOM    652  O   LEU C  51     -19.059   0.239  -0.020                      O 
ATOM    653  CB  LEU C  51     -17.946  -1.230   2.514                      C 
ATOM    654  CG  LEU C  51     -19.238  -1.519   3.280                      C 
ATOM    655  CD1 LEU C  51     -19.478  -3.018   3.382                      C 
ATOM    656  CD2 LEU C  51     -19.192  -0.895   4.667                      C 
ATOM    657  N   PRO C  52     -20.052  -1.778  -0.153                      N 
ATOM    658  CA  PRO C  52     -21.203  -1.294  -0.890                      C 
ATOM    659  C   PRO C  52     -22.445  -1.854  -0.203                      C 
ATOM    660  O   PRO C  52     -22.663  -3.081  -0.160                      O 
ATOM    661  CB  PRO C  52     -20.996  -1.844  -2.303                      C 
ATOM    662  CD  PRO C  52     -19.075  -2.519  -1.045                      C 
ATOM    663  CG  PRO C  52     -19.524  -2.066  -2.405                      C 
ATOM    664  N   LEU C  53     -23.175  -0.912   0.448                      N 
ATOM    665  CA  LEU C  53     -24.449  -1.298   1.072                      C 
ATOM    666  C   LEU C  53     -25.606  -0.632   0.295                      C 
ATOM    667  O   LEU C  53     -25.581   0.573   0.014                      O 
ATOM    668  CB  LEU C  53     -24.466  -0.896   2.548                      C 
ATOM    669  CG  LEU C  53     -25.758  -1.185   3.315                      C 
ATOM    670  CD1 LEU C  53     -25.998  -2.684   3.417                      C 
ATOM    671  CD2 LEU C  53     -25.712  -0.561   4.701                      C 
ATOM    672  N   GLY C  54     -26.574  -1.443  -0.119                      N 
ATOM    673  CA  GLY C  54     -27.725  -0.959  -0.856                      C 
ATOM    674  C   GLY C  54     -28.966  -1.520  -0.169                      C 
ATOM    675  O   GLY C  54     -29.185  -2.746  -0.127                      O 
ATOM    676  N   LEU C 109      34.190  -4.580 -14.173                      N 
ATOM    677  CA  LEU C 109      32.916  -4.190 -14.797                      C 
ATOM    678  C   LEU C 109      31.760  -4.860 -14.019                      C 
ATOM    679  O   LEU C 109      31.785  -6.060 -13.739                      O 
ATOM    680  CB  LEU C 109      32.899  -4.587 -16.274                      C 
ATOM    681  CG  LEU C 109      31.666  -4.167 -17.076                      C 
ATOM    682  CD1 LEU C 109      31.592  -2.652 -17.194                      C 
ATOM    683  CD2 LEU C 109      31.678  -4.805 -18.456                      C 
ATOM    684  N   ALA C 110      30.791  -4.050 -13.605                      N 
ATOM    685  CA  ALA C 110      29.641  -4.530 -12.868                      C 
ATOM    686  C   ALA C 110      28.399  -3.970 -13.556                      C 
ATOM    687  O   ALA C 110      28.180  -2.740 -13.598                      O 
ATOM    688  CB  ALA C 110      29.731  -4.107 -11.410                      C 
ATOM    689  N   GLY C 111      27.669  -4.910 -14.207                      N 
ATOM    690  CA  GLY C 111      26.394  -4.530 -14.831                      C 
ATOM    691  C   GLY C 111      25.238  -5.190 -14.053                      C 
ATOM    692  O   GLY C 111      25.263  -6.400 -13.773                      O 
ATOM    693  N   LYS C 112      24.270  -4.380 -13.639                      N 
ATOM    694  CA  LYS C 112      23.119  -4.870 -12.902                      C 
ATOM    695  C   LYS C 112      21.877  -4.300 -13.590                      C 
ATOM    696  O   LYS C 112      21.658  -3.080 -13.632                      O 
ATOM    697  CB  LYS C 112      23.210  -4.459 -11.431                      C 
ATOM    698  CD  LYS C 112      22.250  -4.576  -9.115                      C 
ATOM    699  CE  LYS C 112      21.096  -5.072  -8.259                      C 
ATOM    700  CG  LYS C 112      22.070  -4.978 -10.570                      C 
ATOM    701  NZ  LYS C 112      21.263  -4.692  -6.829                      N 
ATOM    702  N   LEU C 113      21.147  -5.250 -14.241                      N 
ATOM    703  CA  LEU C 113      19.872  -4.860 -14.865                      C 
ATOM    704  C   LEU C 113      18.716  -5.530 -14.087                      C 
ATOM    705  O   LEU C 113      18.741  -6.730 -13.806                      O 
ATOM    706  CB  LEU C 113      19.855  -5.257 -16.342                      C 
ATOM    707  CG  LEU C 113      18.563  -4.964 -17.108                      C 
ATOM    708  CD1 LEU C 113      18.325  -3.465 -17.206                      C 
ATOM    709  CD2 LEU C 113      18.609  -5.583 -18.497                      C 
ATOM    710  N   ASP C 114      17.748  -4.720 -13.673                      N 
ATOM    711  CA  ASP C 114      16.597  -5.200 -12.936                      C 
ATOM    712  C   ASP C 114      15.356  -4.640 -13.624                      C 
ATOM    713  O   ASP C 114      15.137  -3.410 -13.666                      O 
ATOM    714  CB  ASP C 114      16.685  -4.775 -11.469                      C 
ATOM    715  CG  ASP C 114      15.536  -5.311 -10.637                      C 
ATOM    716  OD1 ASP C 114      14.511  -5.710 -11.228                      O 
ATOM    717  OD2 ASP C 114      15.661  -5.332  -9.395                      O 
ATOM    718  N   LEU C 115      14.625  -5.580 -14.275                      N 
ATOM    719  CA  LEU C 115      13.351  -5.200 -14.899                      C 
ATOM    720  C   LEU C 115      12.195  -5.860 -14.121                      C 
ATOM    721  O   LEU C 115      12.219  -7.070 -13.840                      O 
ATOM    722  CB  LEU C 115      13.333  -5.611 -16.373                      C 
ATOM    723  CG  LEU C 115      12.039  -5.328 -17.139                      C 
ATOM    724  CD1 LEU C 115      11.797  -3.830 -17.250                      C 
ATOM    725  CD2 LEU C 115      12.084  -5.960 -18.522                      C 
ATOM    726  N   LYS C 116      11.226  -5.050 -13.707                      N 
ATOM    727  CA  LYS C 116      10.076  -5.530 -12.970                      C 
ATOM    728  C   LYS C 116       8.834  -4.970 -13.658                      C 
ATOM    729  O   LYS C 116       8.615  -3.750 -13.700                      O 
ATOM    730  CB  LYS C 116      10.164  -5.105 -11.503                      C 
ATOM    731  CD  LYS C 116       9.200  -5.200  -9.188                      C 
ATOM    732  CE  LYS C 116       8.043  -5.686  -8.329                      C 
ATOM    733  CG  LYS C 116       9.022  -5.615 -10.639                      C 
ATOM    734  NZ  LYS C 116       8.208  -5.293  -6.902                      N 
ATOM    735  N   LEU C 117       8.103  -5.920 -14.309                      N 
ATOM    736  CA  LEU C 117       6.829  -5.530 -14.933                      C 
ATOM    737  C   LEU C 117       5.673  -6.200 -14.155                      C 
ATOM    738  O   LEU C 117       5.698  -7.400 -13.874                      O 
ATOM    739  CB  LEU C 117       6.812  -5.927 -16.410                      C 
ATOM    740  CG  LEU C 117       5.521  -5.633 -17.177                      C 
ATOM    741  CD1 LEU C 117       5.283  -4.134 -17.274                      C 
ATOM    742  CD2 LEU C 117       5.567  -6.253 -18.565                      C 
ATOM    743  N   ASP C 118       4.704  -5.380 -13.741                      N 
ATOM    744  CA  ASP C 118       3.554  -5.870 -13.004                      C 
ATOM    745  C   ASP C 118       2.312  -5.310 -13.691                      C 
ATOM    746  O   ASP C 118       2.093  -4.080 -13.734                      O 
ATOM    747  CB  ASP C 118       3.642  -5.452 -11.535                      C 
ATOM    748  CG  ASP C 118       2.496  -5.998 -10.705                      C 
ATOM    749  OD1 ASP C 118       1.472  -6.398 -11.297                      O 
ATOM    750  OD2 ASP C 118       2.623  -6.024  -9.462                      O 
ATOM    751  N   LEU C 119       1.582  -6.250 -14.343                      N 
ATOM    752  CA  LEU C 119       0.307  -5.860 -14.967                      C 
ATOM    753  C   LEU C 119      -0.849  -6.530 -14.189                      C 
ATOM    754  O   LEU C 119      -0.824  -7.740 -13.908                      O 
ATOM    755  CB  LEU C 119       0.290  -6.257 -16.444                      C 
ATOM    756  CG  LEU C 119      -1.002  -5.964 -17.210                      C 
ATOM    757  CD1 LEU C 119      -1.240  -4.465 -17.308                      C 
ATOM    758  CD2 LEU C 119      -0.956  -6.583 -18.599                      C 
ATOM    759  N   LYS C 120      -1.817  -5.720 -13.775                      N 
ATOM    760  CA  LYS C 120      -2.968  -6.200 -13.038                      C 
ATOM    761  C   LYS C 120      -4.210  -5.640 -13.725                      C 
ATOM    762  O   LYS C 120      -4.429  -4.420 -13.768                      O 
ATOM    763  CB  LYS C 120      -2.880  -5.776 -11.571                      C 
ATOM    764  CD  LYS C 120      -3.845  -5.871  -9.256                      C 
ATOM    765  CE  LYS C 120      -5.002  -6.357  -8.398                      C 
ATOM    766  CG  LYS C 120      -4.023  -6.285 -10.708                      C 
ATOM    767  NZ  LYS C 120      -4.838  -5.964  -6.971                      N 
ATOM    768  N   LEU C 121      -4.940  -6.590 -14.376                      N 
ATOM    769  CA  LEU C 121      -6.215  -6.200 -15.001                      C 
ATOM    770  C   LEU C 121      -7.371  -6.870 -14.223                      C 
ATOM    771  O   LEU C 121      -7.346  -8.070 -13.942                      O 
ATOM    772  CB  LEU C 121      -6.231  -6.598 -16.478                      C 
ATOM    773  CG  LEU C 121      -7.522  -6.304 -17.245                      C 
ATOM    774  CD1 LEU C 121      -7.761  -4.805 -17.343                      C 
ATOM    775  CD2 LEU C 121      -7.476  -6.924 -18.633                      C 
ATOM    776  N   ASP C 122      -8.339  -6.050 -13.809                      N 
ATOM    777  CA  ASP C 122      -9.490  -6.540 -13.072                      C 
ATOM    778  C   ASP C 122     -10.731  -5.980 -13.759                      C 
ATOM    779  O   ASP C 122     -10.950  -4.750 -13.802                      O 
ATOM    780  CB  ASP C 122      -9.403  -6.123 -11.603                      C 
ATOM    781  CG  ASP C 122     -10.549  -6.668 -10.773                      C 
ATOM    782  OD1 ASP C 122     -11.354  -7.453 -11.316                      O 
ATOM    783  OD2 ASP C 122     -10.641  -6.309  -9.580                      O 
ATOM    784  N   LEU C 123     -11.462  -6.920 -14.410                      N 
ATOM    785  CA  LEU C 123     -12.736  -6.530 -15.034                      C 
ATOM    786  C   LEU C 123     -13.892  -7.200 -14.257                      C 
ATOM    787  O   LEU C 123     -13.868  -8.410 -13.976                      O 
ATOM    788  CB  LEU C 123     -12.753  -6.927 -16.512                      C 
ATOM    789  CG  LEU C 123     -14.044  -6.633 -17.278                      C 
ATOM    790  CD1 LEU C 123     -14.282  -5.134 -17.375                      C 
ATOM    791  CD2 LEU C 123     -13.997  -7.252 -18.667                      C 
ATOM    792  N   PRO C 124     -14.861  -6.390 -13.843                      N 
ATOM    793  CA  PRO C 124     -16.011  -6.870 -13.106                      C 
ATOM    794  C   PRO C 124     -17.253  -6.310 -13.793                      C 
ATOM    795  O   PRO C 124     -17.472  -5.090 -13.836                      O 
ATOM    796  CB  PRO C 124     -15.803  -6.317 -11.695                      C 
ATOM    797  CD  PRO C 124     -13.881  -5.648 -12.954                      C 
ATOM    798  CG  PRO C 124     -14.331  -6.098 -11.592                      C 
ATOM    799  N   LEU C 125     -17.983  -7.250 -14.444                      N 
ATOM    800  CA  LEU C 125     -19.258  -6.870 -15.068                      C 
ATOM    801  C   LEU C 125     -20.414  -7.530 -14.291                      C 
ATOM    802  O   LEU C 125     -20.389  -8.740 -14.010                      O 
ATOM    803  CB  LEU C 125     -19.277  -7.280 -16.542                      C 
ATOM    804  CG  LEU C 125     -20.570  -6.997 -17.308                      C 
ATOM    805  CD1 LEU C 125     -20.813  -5.500 -17.418                      C 
ATOM    806  CD2 LEU C 125     -20.525  -7.629 -18.691                      C 
ATOM    807  N   GLY C 126     -21.383  -6.720 -13.877                      N 
ATOM    808  CA  GLY C 126     -22.533  -7.210 -13.140                      C 
ATOM    809  C   GLY C 126     -23.775  -6.650 -13.827                      C 
ATOM    810  O   GLY C 126     -23.994  -5.420 -13.869                      O 
TER
ATOM    811  N   LEU D  55      28.999  -8.522   0.122                      N 
ATOM    812  CA  LEU D  55      27.725  -8.908   0.746                      C 
ATOM    813  C   LEU D  55      26.568  -8.243  -0.032                      C 
ATOM    814  O   LEU D  55      26.593  -7.037  -0.313                      O 
ATOM    815  CB  LEU D  55      27.707  -8.505   2.222                      C 
ATOM    816  CG  LEU D  55      28.697  -9.231   3.135                      C 
ATOM    817  CD1 LEU D  55      28.676  -8.633   4.534                      C 
ATOM    818  CD2 LEU D  55      28.384 -10.719   3.191                      C 
ATOM    819  N   ALA D  56      25.600  -9.054  -0.446                      N 
ATOM    820  CA  ALA D  56      24.449  -8.570  -1.183                      C 
ATOM    821  C   ALA D  56      23.208  -9.131  -0.495                      C 
ATOM    822  O   ALA D  56      22.989 -10.357  -0.453                      O 
ATOM    823  CB  ALA D  56      24.539  -8.990  -2.642                      C 
ATOM    824  N   GLY D  57      22.477  -8.188   0.156                      N 
ATOM    825  CA  GLY D  57      21.203  -8.574   0.780                      C 
ATOM    826  C   GLY D  57      20.047  -7.908   0.002                      C 
ATOM    827  O   GLY D  57      20.071  -6.703  -0.279                      O 
ATOM    828  N   LYS D  58      19.078  -8.719  -0.412                      N 
ATOM    829  CA  LYS D  58      17.928  -8.235  -1.149                      C 
ATOM    830  C   LYS D  58      16.686  -8.796  -0.462                      C 
ATOM    831  O   LYS D  58      16.467 -10.022  -0.419                      O 
ATOM    832  CB  LYS D  58      18.017  -8.656  -2.617                      C 
ATOM    833  CD  LYS D  58      17.053  -8.554  -4.933                      C 
ATOM    834  CE  LYS D  58      15.898  -8.063  -5.791                      C 
ATOM    835  CG  LYS D  58      16.875  -8.143  -3.480                      C 
ATOM    836  NZ  LYS D  58      16.063  -8.453  -7.218                      N 
ATOM    837  N   LEU D  59      15.956  -7.853   0.189                      N 
ATOM    838  CA  LEU D  59      14.681  -8.239   0.814                      C 
ATOM    839  C   LEU D  59      13.525  -7.573   0.036                      C 
ATOM    840  O   LEU D  59      13.550  -6.368  -0.245                      O 
ATOM    841  CB  LEU D  59      14.664  -7.836   2.290                      C 
ATOM    842  CG  LEU D  59      15.755  -8.446   3.172                      C 
ATOM    843  CD1 LEU D  59      15.676  -7.892   4.586                      C 
ATOM    844  CD2 LEU D  59      15.645  -9.963   3.191                      C 
ATOM    845  N   ASP D  60      12.556  -8.385  -0.378                      N 
ATOM    846  CA  ASP D  60      11.406  -7.900  -1.115                      C 
ATOM    847  C   ASP D  60      10.164  -8.461  -0.428                      C 
ATOM    848  O   ASP D  60       9.945  -9.688  -0.385                      O 
ATOM    849  CB  ASP D  60      11.495  -8.320  -2.583                      C 
ATOM    850  CG  ASP D  60      10.348  -7.780  -3.414                      C 
ATOM    851  OD1 ASP D  60       9.322  -7.380  -2.823                      O 
ATOM    852  OD2 ASP D  60      10.474  -7.755  -4.657                      O 
ATOM    853  N   LEU D  61       9.434  -7.518   0.223                      N 
ATOM    854  CA  LEU D  61       8.159  -7.905   0.847                      C 
ATOM    855  C   LEU D  61       7.003  -7.239   0.070                      C 
ATOM    856  O   LEU D  61       7.028  -6.034  -0.211                      O 
ATOM    857  CB  LEU D  61       8.141  -7.503   2.323                      C 
ATOM    858  CG  LEU D  61       9.232  -8.114   3.205                      C 
ATOM    859  CD1 LEU D  61       9.152  -7.562   4.620                      C 
ATOM    860  CD2 LEU D  61       9.123  -9.631   3.222                      C 
ATOM    861  N   LYS D  62       6.035  -8.050  -0.344                      N 
ATOM    862  CA  LYS D  62       4.884  -7.566  -1.081                      C 
ATOM    863  C   LYS D  62       3.642  -8.127  -0.394                      C 
ATOM    864  O   LYS D  62       3.424  -9.353  -0.351                      O 
ATOM    865  CB  LYS D  62       4.972  -7.987  -2.549                      C 
ATOM    866  CD  LYS D  62       4.008  -7.885  -4.864                      C 
ATOM    867  CE  LYS D  62       2.853  -7.395  -5.722                      C 
ATOM    868  CG  LYS D  62       3.831  -7.474  -3.412                      C 
ATOM    869  NZ  LYS D  62       3.017  -7.784  -7.150                      N 
ATOM    870  N   LEU D  63       2.912  -7.184   0.257                      N 
ATOM    871  CA  LEU D  63       1.638  -7.570   0.881                      C 
ATOM    872  C   LEU D  63       0.481  -6.904   0.104                      C 
ATOM    873  O   LEU D  63       0.506  -5.699  -0.177                      O 
ATOM    874  CB  LEU D  63       1.621  -7.168   2.357                      C 
ATOM    875  CG  LEU D  63       2.712  -7.778   3.239                      C 
ATOM    876  CD1 LEU D  63       2.632  -7.225   4.654                      C 
ATOM    877  CD2 LEU D  63       2.602  -9.295   3.257                      C 
ATOM    878  N   ASP D  64      -0.487  -7.716  -0.310                      N 
ATOM    879  CA  ASP D  64      -1.638  -7.231  -1.047                      C 
ATOM    880  C   ASP D  64      -2.879  -7.792  -0.360                      C 
ATOM    881  O   ASP D  64      -3.098  -9.019  -0.317                      O 
ATOM    882  CB  ASP D  64      -1.550  -7.651  -2.516                      C 
ATOM    883  CG  ASP D  64      -2.697  -7.111  -3.346                      C 
ATOM    884  OD1 ASP D  64      -3.722  -6.712  -2.754                      O 
ATOM    885  OD2 ASP D  64      -2.571  -7.086  -4.588                      O 
ATOM    886  N   LEU D  65      -3.610  -6.849   0.291                      N 
ATOM    887  CA  LEU D  65      -4.884  -7.235   0.915                      C 
ATOM    888  C   LEU D  65      -6.040  -6.569   0.138                      C 
ATOM    889  O   LEU D  65      -6.016  -5.364  -0.143                      O 
ATOM    890  CB  LEU D  65      -4.901  -6.833   2.391                      C 
ATOM    891  CG  LEU D  65      -3.810  -7.444   3.273                      C 
ATOM    892  CD1 LEU D  65      -3.890  -6.891   4.688                      C 
ATOM    893  CD2 LEU D  65      -3.920  -8.960   3.291                      C 
ATOM    894  N   LYS D  66      -7.009  -7.381  -0.276                      N 
ATOM    895  CA  LYS D  66      -8.159  -6.897  -1.013                      C 
ATOM    896  C   LYS D  66      -9.401  -7.457  -0.326                      C 
ATOM    897  O   LYS D  66      -9.620  -8.684  -0.284                      O 
ATOM    898  CB  LYS D  66      -8.071  -7.319  -2.481                      C 
ATOM    899  CD  LYS D  66      -9.035  -7.217  -4.796                      C 
ATOM    900  CE  LYS D  66     -10.190  -6.727  -5.654                      C 
ATOM    901  CG  LYS D  66      -9.212  -6.805  -3.344                      C 
ATOM    902  NZ  LYS D  66     -10.026  -7.117  -7.082                      N 
ATOM    903  N   LEU D  67     -10.131  -6.515   0.325                      N 
ATOM    904  CA  LEU D  67     -11.406  -6.901   0.949                      C 
ATOM    905  C   LEU D  67     -12.562  -6.235   0.172                      C 
ATOM    906  O   LEU D  67     -12.537  -5.030  -0.109                      O 
ATOM    907  CB  LEU D  67     -11.424  -6.499   2.425                      C 
ATOM    908  CG  LEU D  67     -10.333  -7.110   3.307                      C 
ATOM    909  CD1 LEU D  67     -10.413  -6.557   4.722                      C 
ATOM    910  CD2 LEU D  67     -10.443  -8.627   3.325                      C 
ATOM    911  N   ASP D  68     -13.531  -7.046  -0.243                      N 
ATOM    912  CA  ASP D  68     -14.681  -6.562  -0.980                      C 
ATOM    913  C   ASP D  68     -15.923  -7.123  -0.292                      C 
ATOM    914  O   ASP D  68     -16.142  -8.349  -0.250                      O 
ATOM    915  CB  ASP D  68     -14.593  -6.983  -2.448                      C 
ATOM    916  CG  ASP D  68     -15.740  -6.444  -3.279                      C 
ATOM    917  OD1 ASP D  68     -16.765  -6.044  -2.688                      O 
ATOM    918  OD2 ASP D  68     -15.614  -6.420  -4.522                      O 
ATOM    919  N   LEU D  69     -16.653  -6.180   0.359                      N 
ATOM    920  CA  LEU D  69     -17.928  -6.566   0.983                      C 
ATOM    921  C   LEU D  69     -19.084  -5.900   0.205                      C 
ATOM    922  O   LEU D  69     -19.059  -4.695  -0.075                      O 
ATOM    923  CB  LEU D  69     -17.946  -6.163   2.459                      C 
ATOM    924  CG  LEU D  69     -16.855  -6.774   3.341                      C 
ATOM    925  CD1 LEU D  69     -16.936  -6.220   4.756                      C 
ATOM    926  CD2 LEU D  69     -16.965  -8.291   3.360                      C 
ATOM    927  N   PRO D  70     -20.052  -6.712  -0.209                      N 
ATOM    928  CA  PRO D  70     -21.203  -6.227  -0.946                      C 
ATOM    929  C   PRO D  70     -22.445  -6.788  -0.258                      C 
ATOM    930  O   PRO D  70     -22.663  -8.015  -0.216                      O 
ATOM    931  CB  PRO D  70     -20.996  -6.777  -2.359                      C 
ATOM    932  CD  PRO D  70     -19.297  -7.764  -0.993                      C 
ATOM    933  CG  PRO D  70     -20.205  -8.026  -2.162                      C 
ATOM    934  N   LEU D  71     -23.175  -5.845   0.393                      N 
ATOM    935  CA  LEU D  71     -24.449  -6.231   1.017                      C 
ATOM    936  C   LEU D  71     -25.606  -5.566   0.239                      C 
ATOM    937  O   LEU D  71     -25.581  -4.360  -0.041                      O 
ATOM    938  CB  LEU D  71     -24.467  -5.828   2.493                      C 
ATOM    939  CG  LEU D  71     -23.376  -6.437   3.375                      C 
ATOM    940  CD1 LEU D  71     -23.456  -5.883   4.790                      C 
ATOM    941  CD2 LEU D  71     -23.485  -7.954   3.395                      C 
ATOM    942  N   GLY D  72     -26.574  -6.377  -0.175                      N 
ATOM    943  CA  GLY D  72     -27.725  -5.893  -0.912                      C 
ATOM    944  C   GLY D  72     -28.966  -6.453  -0.224                      C 
ATOM    945  O   GLY D  72     -29.185  -7.680  -0.182                      O 
ATOM    946  N   LEU D 127      34.190   0.360 -14.118                      N 
ATOM    947  CA  LEU D 127      32.916   0.740 -14.742                      C 
ATOM    948  C   LEU D 127      31.760   0.080 -13.964                      C 
ATOM    949  O   LEU D 127      31.785  -1.130 -13.683                      O 
ATOM    950  CB  LEU D 127      32.898   0.329 -16.216                      C 
ATOM    951  CG  LEU D 127      33.885   1.053 -17.134                      C 
ATOM    952  CD1 LEU D 127      33.864   0.448 -18.529                      C 
ATOM    953  CD2 LEU D 127      33.570   2.539 -17.197                      C 
ATOM    954  N   ALA D 128      30.791   0.890 -13.550                      N 
ATOM    955  CA  ALA D 128      29.641   0.400 -12.813                      C 
ATOM    956  C   ALA D 128      28.399   0.960 -13.501                      C 
ATOM    957  O   ALA D 128      28.180   2.190 -13.543                      O 
ATOM    958  CB  ALA D 128      29.730   0.817 -11.353                      C 
ATOM    959  N   GLY D 129      27.669   0.020 -14.152                      N 
ATOM    960  CA  GLY D 129      26.394   0.410 -14.776                      C 
ATOM    961  C   GLY D 129      25.238  -0.260 -13.998                      C 
ATOM    962  O   GLY D 129      25.263  -1.460 -13.717                      O 
ATOM    963  N   LYS D 130      24.270   0.550 -13.584                      N 
ATOM    964  CA  LYS D 130      23.119   0.070 -12.847                      C 
ATOM    965  C   LYS D 130      21.877   0.630 -13.534                      C 
ATOM    966  O   LYS D 130      21.658   1.860 -13.577                      O 
ATOM    967  CB  LYS D 130      23.207   0.494 -11.380                      C 
ATOM    968  CD  LYS D 130      22.242   0.399  -9.065                      C 
ATOM    969  CE  LYS D 130      21.085  -0.087  -8.207                      C 
ATOM    970  CG  LYS D 130      22.064  -0.015 -10.517                      C 
ATOM    971  NZ  LYS D 130      21.249   0.306  -6.780                      N 
ATOM    972  N   LEU D 131      21.147  -0.310 -14.186                      N 
ATOM    973  CA  LEU D 131      19.872   0.070 -14.810                      C 
ATOM    974  C   LEU D 131      18.716  -0.590 -14.032                      C 
ATOM    975  O   LEU D 131      18.741  -1.800 -13.751                      O 
ATOM    976  CB  LEU D 131      19.853  -0.341 -16.284                      C 
ATOM    977  CG  LEU D 131      20.942   0.266 -17.171                      C 
ATOM    978  CD1 LEU D 131      20.861  -0.295 -18.582                      C 
ATOM    979  CD2 LEU D 131      20.829   1.783 -17.197                      C 
ATOM    980  N   ASP D 132      17.748   0.220 -13.618                      N 
ATOM    981  CA  ASP D 132      16.597  -0.270 -12.881                      C 
ATOM    982  C   ASP D 132      15.356   0.290 -13.568                      C 
ATOM    983  O   ASP D 132      15.137   1.520 -13.611                      O 
ATOM    984  CB  ASP D 132      16.684   0.147 -11.412                      C 
ATOM    985  CG  ASP D 132      15.538  -0.398 -10.582                      C 
ATOM    986  OD1 ASP D 132      14.514  -0.798 -11.174                      O 
ATOM    987  OD2 ASP D 132      15.664  -0.424  -9.340                      O 
ATOM    988  N   LEU D 133      14.625  -0.650 -14.219                      N 
ATOM    989  CA  LEU D 133      13.351  -0.260 -14.843                      C 
ATOM    990  C   LEU D 133      12.195  -0.930 -14.066                      C 
ATOM    991  O   LEU D 133      12.219  -2.130 -13.785                      O 
ATOM    992  CB  LEU D 133      13.334  -0.657 -16.321                      C 
ATOM    993  CG  LEU D 133      14.427  -0.044 -17.199                      C 
ATOM    994  CD1 LEU D 133      14.347  -0.592 -18.616                      C 
ATOM    995  CD2 LEU D 133      14.319   1.473 -17.212                      C 
ATOM    996  N   LYS D 134      11.226  -0.120 -13.652                      N 
ATOM    997  CA  LYS D 134      10.076  -0.600 -12.915                      C 
ATOM    998  C   LYS D 134       8.834  -0.040 -13.602                      C 
ATOM    999  O   LYS D 134       8.615   1.190 -13.645                      O 
ATOM   1000  CB  LYS D 134      10.165  -0.176 -11.448                      C 
ATOM   1001  CD  LYS D 134       9.200  -0.271  -9.133                      C 
ATOM   1002  CE  LYS D 134       8.044  -0.757  -8.274                      C 
ATOM   1003  CG  LYS D 134       9.022  -0.685 -10.584                      C 
ATOM   1004  NZ  LYS D 134       8.208  -0.365  -6.847                      N 
ATOM   1005  N   LEU D 135       8.103  -0.980 -14.253                      N 
ATOM   1006  CA  LEU D 135       6.829  -0.600 -14.877                      C 
ATOM   1007  C   LEU D 135       5.673  -1.260 -14.100                      C 
ATOM   1008  O   LEU D 135       5.698  -2.470 -13.819                      O 
ATOM   1009  CB  LEU D 135       6.811  -1.010 -16.351                      C 
ATOM   1010  CG  LEU D 135       7.900  -0.403 -17.237                      C 
ATOM   1011  CD1 LEU D 135       7.819  -0.964 -18.649                      C 
ATOM   1012  CD2 LEU D 135       7.787   1.114 -17.264                      C 
ATOM   1013  N   ASP D 136       4.704  -0.450 -13.686                      N 
ATOM   1014  CA  ASP D 136       3.554  -0.940 -12.949                      C 
ATOM   1015  C   ASP D 136       2.312  -0.370 -13.636                      C 
ATOM   1016  O   ASP D 136       2.093   0.850 -13.679                      O 
ATOM   1017  CB  ASP D 136       3.645  -0.529 -11.478                      C 
ATOM   1018  CG  ASP D 136       2.500  -1.075 -10.648                      C 
ATOM   1019  OD1 ASP D 136       1.473  -1.470 -11.240                      O 
ATOM   1020  OD2 ASP D 136       2.629  -1.107  -9.406                      O 
ATOM   1021  N   LEU D 137       1.582  -1.320 -14.287                      N 
ATOM   1022  CA  LEU D 137       0.307  -0.930 -14.911                      C 
ATOM   1023  C   LEU D 137      -0.849  -1.600 -14.134                      C 
ATOM   1024  O   LEU D 137      -0.824  -2.800 -13.853                      O 
ATOM   1025  CB  LEU D 137       0.290  -1.327 -16.389                      C 
ATOM   1026  CG  LEU D 137       1.382  -0.714 -17.268                      C 
ATOM   1027  CD1 LEU D 137       1.302  -1.261 -18.684                      C 
ATOM   1028  CD2 LEU D 137       1.274   0.803 -17.280                      C 
ATOM   1029  N   LYS D 138      -1.817  -0.790 -13.720                      N 
ATOM   1030  CA  LYS D 138      -2.968  -1.270 -12.983                      C 
ATOM   1031  C   LYS D 138      -4.210  -0.710 -13.670                      C 
ATOM   1032  O   LYS D 138      -4.429   0.520 -13.712                      O 
ATOM   1033  CB  LYS D 138      -2.880  -0.846 -11.516                      C 
ATOM   1034  CD  LYS D 138      -3.845  -0.941  -9.201                      C 
ATOM   1035  CE  LYS D 138      -5.002  -1.427  -8.343                      C 
ATOM   1036  CG  LYS D 138      -4.023  -1.355 -10.653                      C 
ATOM   1037  NZ  LYS D 138      -4.838  -1.034  -6.916                      N 
ATOM   1038  N   LEU D 139      -4.940  -1.650 -14.321                      N 
ATOM   1039  CA  LEU D 139      -6.215  -1.270 -14.945                      C 
ATOM   1040  C   LEU D 139      -7.371  -1.930 -14.168                      C 
ATOM   1041  O   LEU D 139      -7.346  -3.140 -13.887                      O 
ATOM   1042  CB  LEU D 139      -6.234  -1.680 -16.419                      C 
ATOM   1043  CG  LEU D 139      -5.145  -1.073 -17.306                      C 
ATOM   1044  CD1 LEU D 139      -5.226  -1.633 -18.717                      C 
ATOM   1045  CD2 LEU D 139      -5.258   0.444 -17.332                      C 
ATOM   1046  N   ASP D 140      -8.339  -1.120 -13.753                      N 
ATOM   1047  CA  ASP D 140      -9.490  -1.600 -13.016                      C 
ATOM   1048  C   ASP D 140     -10.731  -1.040 -13.704                      C 
ATOM   1049  O   ASP D 140     -10.950   0.180 -13.746                      O 
ATOM   1050  CB  ASP D 140      -9.402  -1.175 -11.549                      C 
ATOM   1051  CG  ASP D 140     -10.551  -1.711 -10.717                      C 
ATOM   1052  OD1 ASP D 140     -11.576  -2.110 -11.308                      O 
ATOM   1053  OD2 ASP D 140     -10.426  -1.732  -9.475                      O 
ATOM   1054  N   LEU D 141     -11.462  -1.990 -14.355                      N 
ATOM   1055  CA  LEU D 141     -12.736  -1.600 -14.979                      C 
ATOM   1056  C   LEU D 141     -13.892  -2.270 -14.201                      C 
ATOM   1057  O   LEU D 141     -13.868  -3.470 -13.921                      O 
ATOM   1058  CB  LEU D 141     -12.753  -1.997 -16.456                      C 
ATOM   1059  CG  LEU D 141     -11.660  -1.385 -17.335                      C 
ATOM   1060  CD1 LEU D 141     -11.740  -1.933 -18.752                      C 
ATOM   1061  CD2 LEU D 141     -11.768   0.132 -17.349                      C 
ATOM   1062  N   PRO D 142     -14.861  -1.450 -13.787                      N 
ATOM   1063  CA  PRO D 142     -16.011  -1.940 -13.050                      C 
ATOM   1064  C   PRO D 142     -17.253  -1.380 -13.738                      C 
ATOM   1065  O   PRO D 142     -17.472  -0.150 -13.780                      O 
ATOM   1066  CB  PRO D 142     -15.805  -1.393 -11.636                      C 
ATOM   1067  CD  PRO D 142     -14.109  -0.397 -13.001                      C 
ATOM   1068  CG  PRO D 142     -15.018  -0.141 -11.831                      C 
ATOM   1069  N   LEU D 143     -17.983  -2.320 -14.389                      N 
ATOM   1070  CA  LEU D 143     -19.258  -1.940 -15.013                      C 
ATOM   1071  C   LEU D 143     -20.414  -2.600 -14.235                      C 
ATOM   1072  O   LEU D 143     -20.389  -3.810 -13.955                      O 
ATOM   1073  CB  LEU D 143     -19.277  -2.351 -16.487                      C 
ATOM   1074  CG  LEU D 143     -18.188  -1.744 -17.374                      C 
ATOM   1075  CD1 LEU D 143     -18.269  -2.305 -18.785                      C 
ATOM   1076  CD2 LEU D 143     -18.301  -0.227 -17.400                      C 
ATOM   1077  N   GLY D 144     -21.383  -1.790 -13.821                      N 
ATOM   1078  CA  GLY D 144     -22.533  -2.270 -13.084                      C 
ATOM   1079  C   GLY D 144     -23.775  -1.710 -13.772                      C 
ATOM   1080  O   GLY D 144     -23.994  -0.490 -13.814                      O 
TER
END
