# Supplementary material for: Enzyme-responsive progelator cyclic peptides for minimally invasive delivery to the heart post-myocardial infarction
Source: Nat Commun. 2019 Apr 15;10:1735. doi: 10.1038/s41467-019-09587-y (PMC6465301; doi:10.1038/s41467-019-09587-y)
Supplement: Supplementary file 7 — Supplementary Data 4 [file 41467_2019_9587_MOESM7_ESM.txt]

ATOM      1  N   LEU A   1      28.999   6.279   0.288  1.00                 N  
ATOM      2  CA  LEU A   1      27.725   5.893   0.912  1.00                 C  
ATOM      3  C   LEU A   1      26.568   6.558   0.134  1.00                 C  
ATOM      4  O   LEU A   1      26.593   7.764  -0.147  1.00                 O  
ATOM      5  CB  LEU A   1      27.707   6.296   2.388  1.00                 C  
ATOM      6  CG  LEU A   1      26.472   5.880   3.190  1.00                 C  
ATOM      7  CD1 LEU A   1      26.397   4.366   3.314  1.00                 C  
ATOM      8  CD2 LEU A   1      26.484   6.524   4.567  1.00                 C  
ATOM      9  N   ALA A   2      25.600   5.747  -0.280  1.00                 N  
ATOM     10  CA  ALA A   2      24.449   6.231  -1.017  1.00                 C  
ATOM     11  C   ALA A   2      23.208   5.671  -0.329  1.00                 C  
ATOM     12  O   ALA A   2      22.989   4.444  -0.287  1.00                 O  
ATOM     13  CB  ALA A   2      24.538   5.810  -2.476  1.00                 C  
ATOM     14  N   GLY A   3      22.477   6.613   0.322  1.00                 N  
ATOM     15  CA  GLY A   3      21.203   6.227   0.946  1.00                 C  
ATOM     16  C   GLY A   3      20.047   6.893   0.168  1.00                 C  
ATOM     17  O   GLY A   3      20.071   8.098  -0.113  1.00                 O  
ATOM     18  N   LYS A   4      19.078   6.082  -0.246  1.00                 N  
ATOM     19  CA  LYS A   4      17.928   6.566  -0.983  1.00                 C  
ATOM     20  C   LYS A   4      16.686   6.005  -0.296  1.00                 C  
ATOM     21  O   LYS A   4      16.467   4.779  -0.253  1.00                 O  
ATOM     22  CB  LYS A   4      18.017   6.145  -2.451  1.00                 C  
ATOM     23  CD  LYS A   4      17.053   6.247  -4.767  1.00                 C  
ATOM     24  CE  LYS A   4      15.898   6.738  -5.625  1.00                 C  
ATOM     25  CG  LYS A   4      16.875   6.658  -3.314  1.00                 C  
ATOM     26  NZ  LYS A   4      16.063   6.348  -7.052  1.00                 N  
ATOM     27  N   PHE A   5      15.956   6.948   0.355  1.00                 N  
ATOM     28  CA  PHE A   5      14.681   6.562   0.980  1.00                 C  
ATOM     29  C   PHE A   5      13.525   7.228   0.202  1.00                 C  
ATOM     30  O   PHE A   5      13.550   8.433  -0.079  1.00                 O  
ATOM     31  CB  PHE A   5      14.664   6.965   2.456  1.00                 C  
ATOM     32  CG  PHE A   5      15.663   6.224   3.298  1.00                 C  
ATOM     33  CZ  PHE A   5      17.506   4.849   4.858  1.00                 C  
ATOM     34  CD1 PHE A   5      16.968   6.672   3.404  1.00                 C  
ATOM     35  CE1 PHE A   5      17.887   5.990   4.179  1.00                 C  
ATOM     36  CD2 PHE A   5      15.297   5.080   3.985  1.00                 C  
ATOM     37  CE2 PHE A   5      16.216   4.398   4.760  1.00                 C  
ATOM     38  N   ASP A   6      12.556   6.416  -0.212  1.00                 N  
ATOM     39  CA  ASP A   6      11.406   6.901  -0.949  1.00                 C  
ATOM     40  C   ASP A   6      10.164   6.340  -0.262  1.00                 C  
ATOM     41  O   ASP A   6       9.945   5.113  -0.219  1.00                 O  
ATOM     42  CB  ASP A   6      11.495   6.481  -2.417  1.00                 C  
ATOM     43  CG  ASP A   6      10.348   7.021  -3.248  1.00                 C  
ATOM     44  OD1 ASP A   6       9.322   7.421  -2.657  1.00                 O  
ATOM     45  OD2 ASP A   6      10.474   7.046  -4.491  1.00                 O  
ATOM     46  N   PHE A   7       9.434   7.283   0.389  1.00                 N  
ATOM     47  CA  PHE A   7       8.159   6.897   1.013  1.00                 C  
ATOM     48  C   PHE A   7       7.003   7.562   0.236  1.00                 C  
ATOM     49  O   PHE A   7       7.028   8.768  -0.045  1.00                 O  
ATOM     50  CB  PHE A   7       8.141   7.300   2.489  1.00                 C  
ATOM     51  CG  PHE A   7       9.139   6.559   3.332  1.00                 C  
ATOM     52  CZ  PHE A   7      10.982   5.183   4.893  1.00                 C  
ATOM     53  CD1 PHE A   7      10.445   7.006   3.438  1.00                 C  
ATOM     54  CE1 PHE A   7      11.363   6.324   4.214  1.00                 C  
ATOM     55  CD2 PHE A   7       8.774   5.414   4.018  1.00                 C  
ATOM     56  CE2 PHE A   7       9.692   4.733   4.793  1.00                 C  
ATOM     57  N   LYS A   8       6.035   6.751  -0.178  1.00                 N  
ATOM     58  CA  LYS A   8       4.884   7.235  -0.915  1.00                 C  
ATOM     59  C   LYS A   8       3.642   6.674  -0.228  1.00                 C  
ATOM     60  O   LYS A   8       3.424   5.448  -0.185  1.00                 O  
ATOM     61  CB  LYS A   8       4.972   6.814  -2.383  1.00                 C  
ATOM     62  CD  LYS A   8       4.008   6.916  -4.698  1.00                 C  
ATOM     63  CE  LYS A   8       2.853   7.406  -5.556  1.00                 C  
ATOM     64  CG  LYS A   8       3.831   7.327  -3.246  1.00                 C  
ATOM     65  NZ  LYS A   8       3.017   7.017  -6.984  1.00                 N  
ATOM     66  N   PHE A   9       2.912   7.617   0.423  1.00                 N  
ATOM     67  CA  PHE A   9       1.638   7.231   1.047  1.00                 C  
ATOM     68  C   PHE A   9       0.481   7.897   0.270  1.00                 C  
ATOM     69  O   PHE A   9       0.506   9.102  -0.011  1.00                 O  
ATOM     70  CB  PHE A   9       1.621   7.633   2.523  1.00                 C  
ATOM     71  CG  PHE A   9       2.619   6.892   3.365  1.00                 C  
ATOM     72  CZ  PHE A   9       4.463   5.515   4.925  1.00                 C  
ATOM     73  CD1 PHE A   9       3.925   7.339   3.471  1.00                 C  
ATOM     74  CE1 PHE A   9       4.844   6.657   4.246  1.00                 C  
ATOM     75  CD2 PHE A   9       2.254   5.747   4.051  1.00                 C  
ATOM     76  CE2 PHE A   9       3.173   5.065   4.826  1.00                 C  
ATOM     77  N   ASP A  10      -0.487   7.086  -0.144  1.00                 N  
ATOM     78  CA  ASP A  10      -1.638   7.570  -0.881  1.00                 C  
ATOM     79  C   ASP A  10      -2.879   7.009  -0.194  1.00                 C  
ATOM     80  O   ASP A  10      -3.098   5.783  -0.151  1.00                 O  
ATOM     81  CB  ASP A  10      -1.550   7.149  -2.349  1.00                 C  
ATOM     82  CG  ASP A  10      -2.697   7.689  -3.180  1.00                 C  
ATOM     83  OD1 ASP A  10      -3.723   8.087  -2.589  1.00                 O  
ATOM     84  OD2 ASP A  10      -2.572   7.713  -4.422  1.00                 O  
ATOM     85  N   PHE A  11      -3.610   7.952   0.457  1.00                 N  
ATOM     86  CA  PHE A  11      -4.884   7.566   1.081  1.00                 C  
ATOM     87  C   PHE A  11      -6.040   8.232   0.304  1.00                 C  
ATOM     88  O   PHE A  11      -6.016   9.437   0.023  1.00                 O  
ATOM     89  CB  PHE A  11      -4.901   7.968   2.557  1.00                 C  
ATOM     90  CG  PHE A  11      -3.903   7.227   3.399  1.00                 C  
ATOM     91  CZ  PHE A  11      -2.059   5.850   4.959  1.00                 C  
ATOM     92  CD1 PHE A  11      -2.597   7.674   3.505  1.00                 C  
ATOM     93  CE1 PHE A  11      -1.678   6.992   4.280  1.00                 C  
ATOM     94  CD2 PHE A  11      -4.268   6.082   4.085  1.00                 C  
ATOM     95  CE2 PHE A  11      -3.349   5.400   4.859  1.00                 C  
ATOM     96  N   LYS A  12      -7.009   7.420  -0.110  1.00                 N  
ATOM     97  CA  LYS A  12      -8.159   7.905  -0.847  1.00                 C  
ATOM     98  C   LYS A  12      -9.401   7.344  -0.160  1.00                 C  
ATOM     99  O   LYS A  12      -9.620   6.117  -0.118  1.00                 O  
ATOM    100  CB  LYS A  12      -8.070   7.485  -2.315  1.00                 C  
ATOM    101  CD  LYS A  12      -9.034   7.589  -4.631  1.00                 C  
ATOM    102  CE  LYS A  12     -10.188   8.080  -5.489  1.00                 C  
ATOM    103  CG  LYS A  12      -9.211   7.999  -3.178  1.00                 C  
ATOM    104  NZ  LYS A  12     -10.024   7.691  -6.917  1.00                 N  
ATOM    105  N   PHE A  13     -10.131   8.287   0.491  1.00                 N  
ATOM    106  CA  PHE A  13     -11.406   7.900   1.115  1.00                 C  
ATOM    107  C   PHE A  13     -12.562   8.566   0.338  1.00                 C  
ATOM    108  O   PHE A  13     -12.537   9.771   0.057  1.00                 O  
ATOM    109  CB  PHE A  13     -11.424   8.302   2.591  1.00                 C  
ATOM    110  CG  PHE A  13     -10.425   7.560   3.433  1.00                 C  
ATOM    111  CZ  PHE A  13      -8.582   6.183   4.993  1.00                 C  
ATOM    112  CD1 PHE A  13      -9.120   8.008   3.540  1.00                 C  
ATOM    113  CE1 PHE A  13      -8.201   7.325   4.314  1.00                 C  
ATOM    114  CD2 PHE A  13     -10.790   6.415   4.118  1.00                 C  
ATOM    115  CE2 PHE A  13      -9.872   5.733   4.893  1.00                 C  
ATOM    116  N   ASP A  14     -13.531   7.755  -0.077  1.00                 N  
ATOM    117  CA  ASP A  14     -14.681   8.239  -0.814  1.00                 C  
ATOM    118  C   ASP A  14     -15.923   7.678  -0.126  1.00                 C  
ATOM    119  O   ASP A  14     -16.142   6.452  -0.084  1.00                 O  
ATOM    120  CB  ASP A  14     -14.593   7.818  -2.282  1.00                 C  
ATOM    121  CG  ASP A  14     -15.740   8.357  -3.113  1.00                 C  
ATOM    122  OD1 ASP A  14     -16.547   9.142  -2.573  1.00                 O  
ATOM    123  OD2 ASP A  14     -15.832   7.995  -4.305  1.00                 O  
ATOM    124  N   PHE A  15     -16.653   8.621   0.525  1.00                 N  
ATOM    125  CA  PHE A  15     -17.928   8.235   1.149  1.00                 C  
ATOM    126  C   PHE A  15     -19.084   8.901   0.371  1.00                 C  
ATOM    127  O   PHE A  15     -19.059  10.106   0.091  1.00                 O  
ATOM    128  CB  PHE A  15     -17.946   8.638   2.625  1.00                 C  
ATOM    129  CG  PHE A  15     -16.947   7.896   3.468  1.00                 C  
ATOM    130  CZ  PHE A  15     -15.105   6.520   5.029  1.00                 C  
ATOM    131  CD1 PHE A  15     -15.642   8.344   3.574  1.00                 C  
ATOM    132  CE1 PHE A  15     -14.724   7.662   4.349  1.00                 C  
ATOM    133  CD2 PHE A  15     -17.313   6.752   4.154  1.00                 C  
ATOM    134  CE2 PHE A  15     -16.395   6.070   4.929  1.00                 C  
ATOM    135  N   PRO A  16     -20.052   8.089  -0.043  1.00                 N  
ATOM    136  CA  PRO A  16     -21.203   8.574  -0.780  1.00                 C  
ATOM    137  C   PRO A  16     -22.445   8.013  -0.092  1.00                 C  
ATOM    138  O   PRO A  16     -22.663   6.786  -0.050  1.00                 O  
ATOM    139  CB  PRO A  16     -20.996   8.024  -2.193  1.00                 C  
ATOM    140  CD  PRO A  16     -19.075   7.348  -0.935  1.00                 C  
ATOM    141  CG  PRO A  16     -19.524   7.803  -2.296  1.00                 C  
ATOM    142  N   LEU A  17     -23.175   8.956   0.559  1.00                 N  
ATOM    143  CA  LEU A  17     -24.449   8.570   1.183  1.00                 C  
ATOM    144  C   LEU A  17     -25.606   9.236   0.405  1.00                 C  
ATOM    145  O   LEU A  17     -25.581  10.441   0.125  1.00                 O  
ATOM    146  CB  LEU A  17     -24.466   8.973   2.659  1.00                 C  
ATOM    147  CG  LEU A  17     -25.759   8.683   3.425  1.00                 C  
ATOM    148  CD1 LEU A  17     -25.998   7.185   3.528  1.00                 C  
ATOM    149  CD2 LEU A  17     -25.713   9.308   4.812  1.00                 C  
ATOM    150  N   GLY A  18     -26.574   8.424  -0.009  1.00                 N  
ATOM    151  CA  GLY A  18     -27.725   8.908  -0.746  1.00                 C  
ATOM    152  C   GLY A  18     -28.966   8.348  -0.058  1.00                 C  
ATOM    153  O   GLY A  18     -29.185   7.121  -0.016  1.00                 O  
ATOM    154  N   LEU A  73     -31.243  11.110 -12.626  1.00                 N  
ATOM    155  CA  LEU A  73     -29.968  10.730 -13.251  1.00                 C  
ATOM    156  C   LEU A  73     -28.812  11.390 -12.473  1.00                 C  
ATOM    157  O   LEU A  73     -28.837  12.600 -12.192  1.00                 O  
ATOM    158  CB  LEU A  73     -29.950  11.141 -14.725  1.00                 C  
ATOM    159  CG  LEU A  73     -28.714  10.732 -15.528  1.00                 C  
ATOM    160  CD1 LEU A  73     -28.636   9.219 -15.660  1.00                 C  
ATOM    161  CD2 LEU A  73     -28.726  11.383 -16.902  1.00                 C  
ATOM    162  N   ALA A  74     -27.843  10.580 -12.059  1.00                 N  
ATOM    163  CA  ALA A  74     -26.693  11.060 -11.322  1.00                 C  
ATOM    164  C   ALA A  74     -25.451  10.500 -12.009  1.00                 C  
ATOM    165  O   ALA A  74     -25.232   9.280 -12.052  1.00                 O  
ATOM    166  CB  ALA A  74     -26.783  10.637  -9.864  1.00                 C  
ATOM    167  N   GLY A  75     -24.721  11.450 -12.660  1.00                 N  
ATOM    168  CA  GLY A  75     -23.446  11.060 -13.284  1.00                 C  
ATOM    169  C   GLY A  75     -22.290  11.730 -12.507  1.00                 C  
ATOM    170  O   GLY A  75     -22.315  12.930 -12.226  1.00                 O  
ATOM    171  N   LYS A  76     -21.322  10.910 -12.093  1.00                 N  
ATOM    172  CA  LYS A  76     -20.171  11.400 -11.356  1.00                 C  
ATOM    173  C   LYS A  76     -18.929  10.840 -12.043  1.00                 C  
ATOM    174  O   LYS A  76     -18.711   9.610 -12.086  1.00                 O  
ATOM    175  CB  LYS A  76     -20.258  10.982  -9.887  1.00                 C  
ATOM    176  CD  LYS A  76     -19.295  11.093  -7.572  1.00                 C  
ATOM    177  CE  LYS A  76     -18.141  11.589  -6.715  1.00                 C  
ATOM    178  CG  LYS A  76     -19.118  11.501  -9.025  1.00                 C  
ATOM    179  NZ  LYS A  76     -18.304  11.202  -5.287  1.00                 N  
ATOM    180  N   PHE A  77     -18.199  11.780 -12.694  1.00                 N  
ATOM    181  CA  PHE A  77     -16.925  11.390 -13.318  1.00                 C  
ATOM    182  C   PHE A  77     -15.768  12.060 -12.541  1.00                 C  
ATOM    183  O   PHE A  77     -15.793  13.270 -12.260  1.00                 O  
ATOM    184  CB  PHE A  77     -16.908  11.787 -14.796  1.00                 C  
ATOM    185  CG  PHE A  77     -17.909  11.043 -15.634  1.00                 C  
ATOM    186  CZ  PHE A  77     -19.755   9.663 -17.187  1.00                 C  
ATOM    187  CD1 PHE A  77     -19.214  11.492 -15.741  1.00                 C  
ATOM    188  CE1 PHE A  77     -20.134  10.808 -16.512  1.00                 C  
ATOM    189  CD2 PHE A  77     -17.545   9.896 -16.316  1.00                 C  
ATOM    190  CE2 PHE A  77     -18.465   9.212 -17.087  1.00                 C  
ATOM    191  N   ASP A  78     -14.800  11.250 -12.127  1.00                 N  
ATOM    192  CA  ASP A  78     -13.649  11.730 -11.390  1.00                 C  
ATOM    193  C   ASP A  78     -12.408  11.170 -12.077  1.00                 C  
ATOM    194  O   ASP A  78     -12.189   9.950 -12.119  1.00                 O  
ATOM    195  CB  ASP A  78     -13.737  11.306  -9.923  1.00                 C  
ATOM    196  CG  ASP A  78     -12.588  11.841  -9.091  1.00                 C  
ATOM    197  OD1 ASP A  78     -11.563  12.240  -9.682  1.00                 O  
ATOM    198  OD2 ASP A  78     -12.714  11.863  -7.849  1.00                 O  
ATOM    199  N   PHE A  79     -11.677  12.120 -12.728  1.00                 N  
ATOM    200  CA  PHE A  79     -10.403  11.730 -13.352  1.00                 C  
ATOM    201  C   PHE A  79      -9.247  12.390 -12.575  1.00                 C  
ATOM    202  O   PHE A  79      -9.271  13.600 -12.294  1.00                 O  
ATOM    203  CB  PHE A  79     -10.383  12.134 -14.828  1.00                 C  
ATOM    204  CG  PHE A  79     -11.384  11.396 -15.671  1.00                 C  
ATOM    205  CZ  PHE A  79     -13.231  10.028 -17.233  1.00                 C  
ATOM    206  CD1 PHE A  79     -12.688  11.848 -15.778  1.00                 C  
ATOM    207  CE1 PHE A  79     -13.608  11.170 -16.554  1.00                 C  
ATOM    208  CD2 PHE A  79     -11.022  10.251 -16.358  1.00                 C  
ATOM    209  CE2 PHE A  79     -11.943   9.573 -17.134  1.00                 C  
ATOM    210  N   LYS A  80      -8.278  11.580 -12.161  1.00                 N  
ATOM    211  CA  LYS A  80      -7.128  12.070 -11.423  1.00                 C  
ATOM    212  C   LYS A  80      -5.886  11.510 -12.111  1.00                 C  
ATOM    213  O   LYS A  80      -5.667  10.280 -12.153  1.00                 O  
ATOM    214  CB  LYS A  80      -7.216  11.651  -9.954  1.00                 C  
ATOM    215  CD  LYS A  80      -8.396  11.833  -7.746  1.00                 C  
ATOM    216  CE  LYS A  80      -9.592  12.409  -7.006  1.00                 C  
ATOM    217  CG  LYS A  80      -8.396  12.252  -9.207  1.00                 C  
ATOM    218  NZ  LYS A  80      -9.609  12.001  -5.574  1.00                 N  
ATOM    219  N   PHE A  81      -5.156  12.450 -12.762  1.00                 N  
ATOM    220  CA  PHE A  81      -3.881  12.060 -13.386  1.00                 C  
ATOM    221  C   PHE A  81      -2.725  12.730 -12.608  1.00                 C  
ATOM    222  O   PHE A  81      -2.750  13.930 -12.328  1.00                 O  
ATOM    223  CB  PHE A  81      -3.864  12.457 -14.863  1.00                 C  
ATOM    224  CG  PHE A  81      -4.864  11.714 -15.703  1.00                 C  
ATOM    225  CZ  PHE A  81      -6.709  10.334 -17.257  1.00                 C  
ATOM    226  CD1 PHE A  81      -6.169  12.163 -15.810  1.00                 C  
ATOM    227  CE1 PHE A  81      -7.089  11.479 -16.582  1.00                 C  
ATOM    228  CD2 PHE A  81      -4.500  10.567 -16.385  1.00                 C  
ATOM    229  CE2 PHE A  81      -5.419   9.883 -17.157  1.00                 C  
ATOM    230  N   ASP A  82      -1.756  11.920 -12.194  1.00                 N  
ATOM    231  CA  ASP A  82      -0.606  12.400 -11.457  1.00                 C  
ATOM    232  C   ASP A  82       0.636  11.840 -12.145  1.00                 C  
ATOM    233  O   ASP A  82       0.855  10.620 -12.187  1.00                 O  
ATOM    234  CB  ASP A  82      -0.694  11.975  -9.990  1.00                 C  
ATOM    235  CG  ASP A  82       0.454  12.511  -9.158  1.00                 C  
ATOM    236  OD1 ASP A  82       1.480  12.910  -9.748  1.00                 O  
ATOM    237  OD2 ASP A  82       0.328  12.532  -7.915  1.00                 O  
ATOM    238  N   PHE A  83       1.366  12.780 -12.796  1.00                 N  
ATOM    239  CA  PHE A  83       2.641  12.400 -13.420  1.00                 C  
ATOM    240  C   PHE A  83       3.797  13.060 -12.642  1.00                 C  
ATOM    241  O   PHE A  83       3.772  14.270 -12.362  1.00                 O  
ATOM    242  CB  PHE A  83       2.660  12.811 -14.894  1.00                 C  
ATOM    243  CG  PHE A  83       1.664  12.073 -15.742  1.00                 C  
ATOM    244  CZ  PHE A  83      -0.175  10.702 -17.312  1.00                 C  
ATOM    245  CD1 PHE A  83       0.358  12.519 -15.847  1.00                 C  
ATOM    246  CE1 PHE A  83      -0.559  11.839 -16.627  1.00                 C  
ATOM    247  CD2 PHE A  83       2.032  10.933 -16.433  1.00                 C  
ATOM    248  CE2 PHE A  83       1.116  10.253 -17.214  1.00                 C  
ATOM    249  N   LYS A  84       4.765  12.250 -12.228  1.00                 N  
ATOM    250  CA  LYS A  84       5.916  12.740 -11.491  1.00                 C  
ATOM    251  C   LYS A  84       7.157  12.180 -12.179  1.00                 C  
ATOM    252  O   LYS A  84       7.376  10.950 -12.221  1.00                 O  
ATOM    253  CB  LYS A  84       5.829  12.322 -10.022  1.00                 C  
ATOM    254  CD  LYS A  84       6.793  12.432  -7.707  1.00                 C  
ATOM    255  CE  LYS A  84       7.947  12.928  -6.850  1.00                 C  
ATOM    256  CG  LYS A  84       6.969  12.841  -9.160  1.00                 C  
ATOM    257  NZ  LYS A  84       7.784  12.541  -5.422  1.00                 N  
ATOM    258  N   PHE A  85       7.888  13.120 -12.830  1.00                 N  
ATOM    259  CA  PHE A  85       9.162  12.730 -13.454  1.00                 C  
ATOM    260  C   PHE A  85      10.319  13.400 -12.676  1.00                 C  
ATOM    261  O   PHE A  85      10.294  14.600 -12.396  1.00                 O  
ATOM    262  CB  PHE A  85       9.179  13.127 -14.931  1.00                 C  
ATOM    263  CG  PHE A  85       8.179  12.384 -15.770  1.00                 C  
ATOM    264  CZ  PHE A  85       6.332  11.005 -17.324  1.00                 C  
ATOM    265  CD1 PHE A  85       6.874  12.833 -15.877  1.00                 C  
ATOM    266  CE1 PHE A  85       5.953  12.150 -16.649  1.00                 C  
ATOM    267  CD2 PHE A  85       8.542  11.237 -16.452  1.00                 C  
ATOM    268  CE2 PHE A  85       7.622  10.553 -17.224  1.00                 C  
ATOM    269  N   ASP A  86      11.287  12.590 -12.262  1.00                 N  
ATOM    270  CA  ASP A  86      12.437  13.070 -11.525  1.00                 C  
ATOM    271  C   ASP A  86      13.679  12.510 -12.213  1.00                 C  
ATOM    272  O   ASP A  86      13.898  11.280 -12.255  1.00                 O  
ATOM    273  CB  ASP A  86      12.349  12.645 -10.058  1.00                 C  
ATOM    274  CG  ASP A  86      13.497  13.181  -9.226  1.00                 C  
ATOM    275  OD1 ASP A  86      14.305  13.966  -9.765  1.00                 O  
ATOM    276  OD2 ASP A  86      13.589  12.816  -8.035  1.00                 O  
ATOM    277  N   PHE A  87      14.410  13.450 -12.864  1.00                 N  
ATOM    278  CA  PHE A  87      15.684  13.070 -13.488  1.00                 C  
ATOM    279  C   PHE A  87      16.840  13.730 -12.710  1.00                 C  
ATOM    280  O   PHE A  87      16.816  14.940 -12.429  1.00                 O  
ATOM    281  CB  PHE A  87      15.702  13.481 -14.962  1.00                 C  
ATOM    282  CG  PHE A  87      14.706  12.743 -15.809  1.00                 C  
ATOM    283  CZ  PHE A  87      12.867  11.373 -17.379  1.00                 C  
ATOM    284  CD1 PHE A  87      13.400  13.189 -15.914  1.00                 C  
ATOM    285  CE1 PHE A  87      12.483  12.510 -16.694  1.00                 C  
ATOM    286  CD2 PHE A  87      15.074  11.603 -16.501  1.00                 C  
ATOM    287  CE2 PHE A  87      14.157  10.924 -17.281  1.00                 C  
ATOM    288  N   PRO A  88      17.809  12.920 -12.296  1.00                 N  
ATOM    289  CA  PRO A  88      18.959  13.410 -11.559  1.00                 C  
ATOM    290  C   PRO A  88      20.201  12.850 -12.247  1.00                 C  
ATOM    291  O   PRO A  88      20.420  11.620 -12.289  1.00                 O  
ATOM    292  CB  PRO A  88      18.753  12.863 -10.145  1.00                 C  
ATOM    293  CD  PRO A  88      16.835  12.179 -11.402  1.00                 C  
ATOM    294  CG  PRO A  88      17.282  12.637 -10.042  1.00                 C  
ATOM    295  N   LEU A  89      20.931  13.790 -12.898  1.00                 N  
ATOM    296  CA  LEU A  89      22.206  13.400 -13.522  1.00                 C  
ATOM    297  C   LEU A  89      23.362  14.070 -12.744  1.00                 C  
ATOM    298  O   LEU A  89      23.337  15.270 -12.463  1.00                 O  
ATOM    299  CB  LEU A  89      22.223  13.797 -14.999  1.00                 C  
ATOM    300  CG  LEU A  89      23.515  13.504 -15.765  1.00                 C  
ATOM    301  CD1 LEU A  89      23.753  12.005 -15.863  1.00                 C  
ATOM    302  CD2 LEU A  89      23.469  14.123 -17.154  1.00                 C  
ATOM    303  N   GLY A  90      24.331  13.260 -12.330  1.00                 N  
ATOM    304  CA  GLY A  90      25.481  13.740 -11.593  1.00                 C  
ATOM    305  C   GLY A  90      26.723  13.180 -12.281  1.00                 C  
ATOM    306  O   GLY A  90      26.942  11.950 -12.323  1.00                 O  
TER
ATOM    307  N   LEU B  19      28.999   1.345   0.232  1.00                 N  
ATOM    308  CA  LEU B  19      27.725   0.959   0.856  1.00                 C  
ATOM    309  C   LEU B  19      26.568   1.625   0.079  1.00                 C  
ATOM    310  O   LEU B  19      26.593   2.830  -0.202  1.00                 O  
ATOM    311  CB  LEU B  19      27.708   1.361   2.332  1.00                 C  
ATOM    312  CG  LEU B  19      28.697   0.634   3.245  1.00                 C  
ATOM    313  CD1 LEU B  19      28.677   1.230   4.644  1.00                 C  
ATOM    314  CD2 LEU B  19      28.384  -0.854   3.299  1.00                 C  
ATOM    315  N   ALA B  20      25.600   0.813  -0.335  1.00                 N  
ATOM    316  CA  ALA B  20      24.449   1.298  -1.072  1.00                 C  
ATOM    317  C   ALA B  20      23.208   0.737  -0.385  1.00                 C  
ATOM    318  O   ALA B  20      22.989  -0.490  -0.342  1.00                 O  
ATOM    319  CB  ALA B  20      24.539   0.879  -2.531  1.00                 C  
ATOM    320  N   GLY B  21      22.477   1.680   0.266  1.00                 N  
ATOM    321  CA  GLY B  21      21.203   1.294   0.890  1.00                 C  
ATOM    322  C   GLY B  21      20.047   1.959   0.113  1.00                 C  
ATOM    323  O   GLY B  21      20.071   3.165  -0.168  1.00                 O  
ATOM    324  N   LYS B  22      19.078   1.148  -0.301  1.00                 N  
ATOM    325  CA  LYS B  22      17.928   1.632  -1.038  1.00                 C  
ATOM    326  C   LYS B  22      16.686   1.072  -0.351  1.00                 C  
ATOM    327  O   LYS B  22      16.467  -0.155  -0.309  1.00                 O  
ATOM    328  CB  LYS B  22      18.016   1.210  -2.506  1.00                 C  
ATOM    329  CD  LYS B  22      17.128   1.431  -4.843  1.00                 C  
ATOM    330  CE  LYS B  22      15.979   1.925  -5.707  1.00                 C  
ATOM    331  CG  LYS B  22      16.894   1.753  -3.376  1.00                 C  
ATOM    332  NZ  LYS B  22      15.857   3.408  -5.674  1.00                 N  
ATOM    333  N   PHE B  23      15.956   2.014   0.300  1.00                 N  
ATOM    334  CA  PHE B  23      14.681   1.628   0.924  1.00                 C  
ATOM    335  C   PHE B  23      13.525   2.294   0.147  1.00                 C  
ATOM    336  O   PHE B  23      13.550   3.499  -0.134  1.00                 O  
ATOM    337  CB  PHE B  23      14.663   2.030   2.400  1.00                 C  
ATOM    338  CG  PHE B  23      15.662   1.288   3.242  1.00                 C  
ATOM    339  CZ  PHE B  23      17.504  -0.089   4.803  1.00                 C  
ATOM    340  CD1 PHE B  23      16.967   1.736   3.349  1.00                 C  
ATOM    341  CE1 PHE B  23      17.886   1.053   4.124  1.00                 C  
ATOM    342  CD2 PHE B  23      15.296   0.144   3.928  1.00                 C  
ATOM    343  CE2 PHE B  23      16.214  -0.539   4.703  1.00                 C  
ATOM    344  N   ASP B  24      12.556   1.483  -0.267  1.00                 N  
ATOM    345  CA  ASP B  24      11.406   1.967  -1.005  1.00                 C  
ATOM    346  C   ASP B  24      10.164   1.406  -0.317  1.00                 C  
ATOM    347  O   ASP B  24       9.945   0.180  -0.275  1.00                 O  
ATOM    348  CB  ASP B  24      11.495   1.545  -2.473  1.00                 C  
ATOM    349  CG  ASP B  24      10.348   2.085  -3.305  1.00                 C  
ATOM    350  OD1 ASP B  24       9.323   2.484  -2.714  1.00                 O  
ATOM    351  OD2 ASP B  24      10.475   2.108  -4.547  1.00                 O  
ATOM    352  N   PHE B  25       9.434   2.349   0.334  1.00                 N  
ATOM    353  CA  PHE B  25       8.159   1.963   0.958  1.00                 C  
ATOM    354  C   PHE B  25       7.003   2.629   0.180  1.00                 C  
ATOM    355  O   PHE B  25       7.028   3.834  -0.100  1.00                 O  
ATOM    356  CB  PHE B  25       8.141   2.366   2.434  1.00                 C  
ATOM    357  CG  PHE B  25       9.140   1.624   3.277  1.00                 C  
ATOM    358  CZ  PHE B  25      10.982   0.248   4.838  1.00                 C  
ATOM    359  CD1 PHE B  25      10.445   2.072   3.383  1.00                 C  
ATOM    360  CE1 PHE B  25      11.363   1.390   4.158  1.00                 C  
ATOM    361  CD2 PHE B  25       8.774   0.480   3.963  1.00                 C  
ATOM    362  CE2 PHE B  25       9.692  -0.202   4.738  1.00                 C  
ATOM    363  N   LYS B  26       6.035   1.817  -0.234  1.00                 N  
ATOM    364  CA  LYS B  26       4.884   2.302  -0.971  1.00                 C  
ATOM    365  C   LYS B  26       3.642   1.741  -0.283  1.00                 C  
ATOM    366  O   LYS B  26       3.424   0.514  -0.241  1.00                 O  
ATOM    367  CB  LYS B  26       4.972   1.881  -2.439  1.00                 C  
ATOM    368  CD  LYS B  26       4.007   1.984  -4.754  1.00                 C  
ATOM    369  CE  LYS B  26       2.852   2.475  -5.612  1.00                 C  
ATOM    370  CG  LYS B  26       3.830   2.395  -3.302  1.00                 C  
ATOM    371  NZ  LYS B  26       3.016   2.086  -7.040  1.00                 N  
ATOM    372  N   PHE B  27       2.912   2.684   0.368  1.00                 N  
ATOM    373  CA  PHE B  27       1.638   2.298   0.992  1.00                 C  
ATOM    374  C   PHE B  27       0.481   2.963   0.214  1.00                 C  
ATOM    375  O   PHE B  27       0.506   4.169  -0.066  1.00                 O  
ATOM    376  CB  PHE B  27       1.620   2.701   2.468  1.00                 C  
ATOM    377  CG  PHE B  27       2.619   1.961   3.311  1.00                 C  
ATOM    378  CZ  PHE B  27       4.462   0.586   4.872  1.00                 C  
ATOM    379  CD1 PHE B  27       3.924   2.409   3.417  1.00                 C  
ATOM    380  CE1 PHE B  27       4.843   1.728   4.192  1.00                 C  
ATOM    381  CD2 PHE B  27       2.254   0.817   3.997  1.00                 C  
ATOM    382  CE2 PHE B  27       3.173   0.136   4.773  1.00                 C  
ATOM    383  N   ASP B  28      -0.487   2.152  -0.200  1.00                 N  
ATOM    384  CA  ASP B  28      -1.638   2.636  -0.937  1.00                 C  
ATOM    385  C   ASP B  28      -2.879   2.075  -0.249  1.00                 C  
ATOM    386  O   ASP B  28      -3.098   0.849  -0.207  1.00                 O  
ATOM    387  CB  ASP B  28      -1.550   2.215  -2.405  1.00                 C  
ATOM    388  CG  ASP B  28      -2.698   2.754  -3.236  1.00                 C  
ATOM    389  OD1 ASP B  28      -3.723   3.153  -2.644  1.00                 O  
ATOM    390  OD2 ASP B  28      -2.572   2.778  -4.478  1.00                 O  
ATOM    391  N   PHE B  29      -3.610   3.018   0.402  1.00                 N  
ATOM    392  CA  PHE B  29      -4.884   2.632   1.026  1.00                 C  
ATOM    393  C   PHE B  29      -6.040   3.298   0.248  1.00                 C  
ATOM    394  O   PHE B  29      -6.016   4.503  -0.032  1.00                 O  
ATOM    395  CB  PHE B  29      -4.901   3.035   2.502  1.00                 C  
ATOM    396  CG  PHE B  29      -3.903   2.294   3.344  1.00                 C  
ATOM    397  CZ  PHE B  29      -2.059   0.918   4.905  1.00                 C  
ATOM    398  CD1 PHE B  29      -2.597   2.741   3.450  1.00                 C  
ATOM    399  CE1 PHE B  29      -1.679   2.060   4.225  1.00                 C  
ATOM    400  CD2 PHE B  29      -4.268   1.149   4.030  1.00                 C  
ATOM    401  CE2 PHE B  29      -3.349   0.467   4.805  1.00                 C  
ATOM    402  N   LYS B  30      -7.009   2.487  -0.166  1.00                 N  
ATOM    403  CA  LYS B  30      -8.159   2.971  -0.903  1.00                 C  
ATOM    404  C   LYS B  30      -9.401   2.410  -0.215  1.00                 C  
ATOM    405  O   LYS B  30      -9.620   1.184  -0.173  1.00                 O  
ATOM    406  CB  LYS B  30      -8.071   2.550  -2.371  1.00                 C  
ATOM    407  CD  LYS B  30      -9.034   2.651  -4.686  1.00                 C  
ATOM    408  CE  LYS B  30     -10.189   3.141  -5.544  1.00                 C  
ATOM    409  CG  LYS B  30      -9.212   3.063  -3.234  1.00                 C  
ATOM    410  NZ  LYS B  30     -10.025   2.752  -6.972  1.00                 N  
ATOM    411  N   PHE B  31     -10.131   3.353   0.436  1.00                 N  
ATOM    412  CA  PHE B  31     -11.406   2.967   1.060  1.00                 C  
ATOM    413  C   PHE B  31     -12.562   3.633   0.282  1.00                 C  
ATOM    414  O   PHE B  31     -12.537   4.838   0.001  1.00                 O  
ATOM    415  CB  PHE B  31     -11.424   3.370   2.536  1.00                 C  
ATOM    416  CG  PHE B  31     -10.425   2.628   3.379  1.00                 C  
ATOM    417  CZ  PHE B  31      -8.583   1.252   4.940  1.00                 C  
ATOM    418  CD1 PHE B  31      -9.120   3.076   3.485  1.00                 C  
ATOM    419  CE1 PHE B  31      -8.202   2.394   4.260  1.00                 C  
ATOM    420  CD2 PHE B  31     -10.791   1.484   4.065  1.00                 C  
ATOM    421  CE2 PHE B  31      -9.873   0.802   4.840  1.00                 C  
ATOM    422  N   ASP B  32     -13.531   2.821  -0.132  1.00                 N  
ATOM    423  CA  ASP B  32     -14.681   3.305  -0.869  1.00                 C  
ATOM    424  C   ASP B  32     -15.923   2.745  -0.181  1.00                 C  
ATOM    425  O   ASP B  32     -16.142   1.518  -0.139  1.00                 O  
ATOM    426  CB  ASP B  32     -14.593   2.883  -2.337  1.00                 C  
ATOM    427  CG  ASP B  32     -15.740   3.423  -3.168  1.00                 C  
ATOM    428  OD1 ASP B  32     -16.547   4.208  -2.628  1.00                 O  
ATOM    429  OD2 ASP B  32     -15.832   3.060  -4.360  1.00                 O  
ATOM    430  N   PHE B  33     -16.653   3.687   0.470  1.00                 N  
ATOM    431  CA  PHE B  33     -17.928   3.301   1.094  1.00                 C  
ATOM    432  C   PHE B  33     -19.084   3.967   0.316  1.00                 C  
ATOM    433  O   PHE B  33     -19.059   5.172   0.035  1.00                 O  
ATOM    434  CB  PHE B  33     -17.946   3.704   2.570  1.00                 C  
ATOM    435  CG  PHE B  33     -16.947   2.962   3.413  1.00                 C  
ATOM    436  CZ  PHE B  33     -15.105   1.586   4.974  1.00                 C  
ATOM    437  CD1 PHE B  33     -15.642   3.410   3.519  1.00                 C  
ATOM    438  CE1 PHE B  33     -14.724   2.728   4.294  1.00                 C  
ATOM    439  CD2 PHE B  33     -17.313   1.818   4.099  1.00                 C  
ATOM    440  CE2 PHE B  33     -16.395   1.136   4.874  1.00                 C  
ATOM    441  N   PRO B  34     -20.052   3.156  -0.098  1.00                 N  
ATOM    442  CA  PRO B  34     -21.203   3.640  -0.835  1.00                 C  
ATOM    443  C   PRO B  34     -22.445   3.079  -0.147  1.00                 C  
ATOM    444  O   PRO B  34     -22.663   1.853  -0.105  1.00                 O  
ATOM    445  CB  PRO B  34     -20.996   3.090  -2.248  1.00                 C  
ATOM    446  CD  PRO B  34     -19.075   2.415  -0.990  1.00                 C  
ATOM    447  CG  PRO B  34     -19.524   2.869  -2.350  1.00                 C  
ATOM    448  N   LEU B  35     -23.175   4.022   0.504  1.00                 N  
ATOM    449  CA  LEU B  35     -24.449   3.636   1.128  1.00                 C  
ATOM    450  C   LEU B  35     -25.606   4.302   0.350  1.00                 C  
ATOM    451  O   LEU B  35     -25.581   5.507   0.069  1.00                 O  
ATOM    452  CB  LEU B  35     -24.466   4.039   2.604  1.00                 C  
ATOM    453  CG  LEU B  35     -23.375   3.429   3.486  1.00                 C  
ATOM    454  CD1 LEU B  35     -23.456   3.982   4.901  1.00                 C  
ATOM    455  CD2 LEU B  35     -23.485   1.912   3.505  1.00                 C  
ATOM    456  N   GLY B  36     -26.574   3.490  -0.064  1.00                 N  
ATOM    457  CA  GLY B  36     -27.725   3.975  -0.801  1.00                 C  
ATOM    458  C   GLY B  36     -28.966   3.414  -0.114  1.00                 C  
ATOM    459  O   GLY B  36     -29.185   2.187  -0.071  1.00                 O  
ATOM    460  N   LEU B  91     -31.243   6.180 -12.571  1.00                 N  
ATOM    461  CA  LEU B  91     -29.968   5.790 -13.195  1.00                 C  
ATOM    462  C   LEU B  91     -28.812   6.460 -12.417  1.00                 C  
ATOM    463  O   LEU B  91     -28.837   7.660 -12.137  1.00                 O  
ATOM    464  CB  LEU B  91     -29.951   6.187 -14.672  1.00                 C  
ATOM    465  CG  LEU B  91     -28.717   5.767 -15.473  1.00                 C  
ATOM    466  CD1 LEU B  91     -28.643   4.252 -15.591  1.00                 C  
ATOM    467  CD2 LEU B  91     -28.729   6.405 -16.854  1.00                 C  
ATOM    468  N   ALA B  92     -27.843   5.650 -12.003  1.00                 N  
ATOM    469  CA  ALA B  92     -26.693   6.130 -11.266  1.00                 C  
ATOM    470  C   ALA B  92     -25.451   5.570 -11.954  1.00                 C  
ATOM    471  O   ALA B  92     -25.232   4.340 -11.996  1.00                 O  
ATOM    472  CB  ALA B  92     -26.783   5.707  -9.808  1.00                 C  
ATOM    473  N   GLY B  93     -24.721   6.510 -12.605  1.00                 N  
ATOM    474  CA  GLY B  93     -23.446   6.130 -13.229  1.00                 C  
ATOM    475  C   GLY B  93     -22.290   6.790 -12.451  1.00                 C  
ATOM    476  O   GLY B  93     -22.315   8.000 -12.171  1.00                 O  
ATOM    477  N   LYS B  94     -21.322   5.980 -12.037  1.00                 N  
ATOM    478  CA  LYS B  94     -20.171   6.460 -11.300  1.00                 C  
ATOM    479  C   LYS B  94     -18.929   5.900 -11.988  1.00                 C  
ATOM    480  O   LYS B  94     -18.711   4.680 -12.030  1.00                 O  
ATOM    481  CB  LYS B  94     -20.259   6.035  -9.833  1.00                 C  
ATOM    482  CD  LYS B  94     -19.293   6.130  -7.518  1.00                 C  
ATOM    483  CE  LYS B  94     -18.137   6.616  -6.660  1.00                 C  
ATOM    484  CG  LYS B  94     -19.116   6.544  -8.970  1.00                 C  
ATOM    485  NZ  LYS B  94     -18.301   6.223  -5.233  1.00                 N  
ATOM    486  N   PHE B  95     -18.199   6.850 -12.639  1.00                 N  
ATOM    487  CA  PHE B  95     -16.925   6.460 -13.263  1.00                 C  
ATOM    488  C   PHE B  95     -15.768   7.130 -12.485  1.00                 C  
ATOM    489  O   PHE B  95     -15.793   8.330 -12.205  1.00                 O  
ATOM    490  CB  PHE B  95     -16.908   6.857 -14.740  1.00                 C  
ATOM    491  CG  PHE B  95     -17.908   6.114 -15.579  1.00                 C  
ATOM    492  CZ  PHE B  95     -19.755   4.735 -17.133  1.00                 C  
ATOM    493  CD1 PHE B  95     -19.213   6.563 -15.686  1.00                 C  
ATOM    494  CE1 PHE B  95     -20.134   5.880 -16.458  1.00                 C  
ATOM    495  CD2 PHE B  95     -17.545   4.967 -16.261  1.00                 C  
ATOM    496  CE2 PHE B  95     -18.465   4.283 -17.033  1.00                 C  
ATOM    497  N   ASP B  96     -14.800   6.320 -12.071  1.00                 N  
ATOM    498  CA  ASP B  96     -13.649   6.800 -11.334  1.00                 C  
ATOM    499  C   ASP B  96     -12.408   6.240 -12.022  1.00                 C  
ATOM    500  O   ASP B  96     -12.189   5.010 -12.064  1.00                 O  
ATOM    501  CB  ASP B  96     -13.737   6.375  -9.867  1.00                 C  
ATOM    502  CG  ASP B  96     -12.588   6.911  -9.035  1.00                 C  
ATOM    503  OD1 ASP B  96     -11.563   7.310  -9.626  1.00                 O  
ATOM    504  OD2 ASP B  96     -12.713   6.932  -7.793  1.00                 O  
ATOM    505  N   PHE B  97     -11.677   7.180 -12.673  1.00                 N  
ATOM    506  CA  PHE B  97     -10.403   6.800 -13.297  1.00                 C  
ATOM    507  C   PHE B  97      -9.247   7.460 -12.519  1.00                 C  
ATOM    508  O   PHE B  97      -9.271   8.670 -12.238  1.00                 O  
ATOM    509  CB  PHE B  97     -10.385   7.211 -14.771  1.00                 C  
ATOM    510  CG  PHE B  97     -11.381   6.473 -15.618  1.00                 C  
ATOM    511  CZ  PHE B  97     -13.220   5.103 -17.188  1.00                 C  
ATOM    512  CD1 PHE B  97     -12.687   6.919 -15.723  1.00                 C  
ATOM    513  CE1 PHE B  97     -13.604   6.240 -16.503  1.00                 C  
ATOM    514  CD2 PHE B  97     -11.013   5.333 -16.310  1.00                 C  
ATOM    515  CE2 PHE B  97     -11.930   4.654 -17.090  1.00                 C  
ATOM    516  N   LYS B  98      -8.278   6.650 -12.105  1.00                 N  
ATOM    517  CA  LYS B  98      -7.128   7.130 -11.368  1.00                 C  
ATOM    518  C   LYS B  98      -5.886   6.570 -12.056  1.00                 C  
ATOM    519  O   LYS B  98      -5.667   5.350 -12.098  1.00                 O  
ATOM    520  CB  LYS B  98      -7.216   6.705  -9.901  1.00                 C  
ATOM    521  CD  LYS B  98      -6.252   6.800  -7.586  1.00                 C  
ATOM    522  CE  LYS B  98      -5.095   7.286  -6.727  1.00                 C  
ATOM    523  CG  LYS B  98      -6.074   7.215  -9.037  1.00                 C  
ATOM    524  NZ  LYS B  98      -5.260   6.893  -5.300  1.00                 N  
ATOM    525  N   PHE B  99      -5.156   7.520 -12.707  1.00                 N  
ATOM    526  CA  PHE B  99      -3.881   7.130 -13.331  1.00                 C  
ATOM    527  C   PHE B  99      -2.725   7.800 -12.553  1.00                 C  
ATOM    528  O   PHE B  99      -2.750   9.000 -12.272  1.00                 O  
ATOM    529  CB  PHE B  99      -3.864   7.527 -14.808  1.00                 C  
ATOM    530  CG  PHE B  99      -4.864   6.784 -15.648  1.00                 C  
ATOM    531  CZ  PHE B  99      -6.709   5.404 -17.202  1.00                 C  
ATOM    532  CD1 PHE B  99      -6.169   7.233 -15.755  1.00                 C  
ATOM    533  CE1 PHE B  99      -7.089   6.549 -16.527  1.00                 C  
ATOM    534  CD2 PHE B  99      -4.500   5.637 -16.330  1.00                 C  
ATOM    535  CE2 PHE B  99      -5.419   4.953 -17.102  1.00                 C  
ATOM    536  N   ASP B 100      -1.756   6.980 -12.139  1.00                 N  
ATOM    537  CA  ASP B 100      -0.606   7.470 -11.402  1.00                 C  
ATOM    538  C   ASP B 100       0.636   6.910 -12.090  1.00                 C  
ATOM    539  O   ASP B 100       0.855   5.680 -12.132  1.00                 O  
ATOM    540  CB  ASP B 100      -0.693   7.052  -9.933  1.00                 C  
ATOM    541  CG  ASP B 100       0.452   7.597  -9.103  1.00                 C  
ATOM    542  OD1 ASP B 100       1.476   7.998  -9.695  1.00                 O  
ATOM    543  OD2 ASP B 100       0.326   7.624  -7.861  1.00                 O  
ATOM    544  N   PHE B 101       1.366   7.850 -12.741  1.00                 N  
ATOM    545  CA  PHE B 101       2.641   7.460 -13.365  1.00                 C  
ATOM    546  C   PHE B 101       3.797   8.130 -12.587  1.00                 C  
ATOM    547  O   PHE B 101       3.772   9.340 -12.306  1.00                 O  
ATOM    548  CB  PHE B 101       2.658   7.857 -14.842  1.00                 C  
ATOM    549  CG  PHE B 101       1.658   7.114 -15.682  1.00                 C  
ATOM    550  CZ  PHE B 101      -0.187   5.734 -17.236  1.00                 C  
ATOM    551  CD1 PHE B 101       0.353   7.563 -15.789  1.00                 C  
ATOM    552  CE1 PHE B 101      -0.567   6.879 -16.561  1.00                 C  
ATOM    553  CD2 PHE B 101       2.022   5.967 -16.364  1.00                 C  
ATOM    554  CE2 PHE B 101       1.103   5.283 -17.136  1.00                 C  
ATOM    555  N   LYS B 102       4.765   7.320 -12.173  1.00                 N  
ATOM    556  CA  LYS B 102       5.916   7.800 -11.436  1.00                 C  
ATOM    557  C   LYS B 102       7.157   7.240 -12.123  1.00                 C  
ATOM    558  O   LYS B 102       7.376   6.020 -12.166  1.00                 O  
ATOM    559  CB  LYS B 102       5.828   7.376  -9.969  1.00                 C  
ATOM    560  CD  LYS B 102       6.793   7.471  -7.654  1.00                 C  
ATOM    561  CE  LYS B 102       7.950   7.957  -6.796  1.00                 C  
ATOM    562  CG  LYS B 102       6.971   7.885  -9.106  1.00                 C  
ATOM    563  NZ  LYS B 102       7.786   7.564  -5.369  1.00                 N  
ATOM    564  N   PHE B 103       7.888   8.190 -12.775  1.00                 N  
ATOM    565  CA  PHE B 103       9.162   7.800 -13.399  1.00                 C  
ATOM    566  C   PHE B 103      10.319   8.470 -12.621  1.00                 C  
ATOM    567  O   PHE B 103      10.294   9.670 -12.340  1.00                 O  
ATOM    568  CB  PHE B 103       9.179   8.197 -14.876  1.00                 C  
ATOM    569  CG  PHE B 103       8.179   7.454 -15.715  1.00                 C  
ATOM    570  CZ  PHE B 103       6.332   6.075 -17.269  1.00                 C  
ATOM    571  CD1 PHE B 103       6.874   7.903 -15.822  1.00                 C  
ATOM    572  CE1 PHE B 103       5.953   7.220 -16.594  1.00                 C  
ATOM    573  CD2 PHE B 103       8.542   6.307 -16.397  1.00                 C  
ATOM    574  CE2 PHE B 103       7.622   5.623 -17.169  1.00                 C  
ATOM    575  N   ASP B 104      11.287   7.650 -12.207  1.00                 N  
ATOM    576  CA  ASP B 104      12.437   8.140 -11.470  1.00                 C  
ATOM    577  C   ASP B 104      13.679   7.580 -12.157  1.00                 C  
ATOM    578  O   ASP B 104      13.898   6.350 -12.200  1.00                 O  
ATOM    579  CB  ASP B 104      12.349   7.722 -10.001  1.00                 C  
ATOM    580  CG  ASP B 104      13.495   8.268  -9.171  1.00                 C  
ATOM    581  OD1 ASP B 104      14.300   9.053  -9.713  1.00                 O  
ATOM    582  OD2 ASP B 104      13.587   7.910  -7.978  1.00                 O  
ATOM    583  N   PHE B 105      14.410   8.520 -12.808  1.00                 N  
ATOM    584  CA  PHE B 105      15.684   8.130 -13.433  1.00                 C  
ATOM    585  C   PHE B 105      16.840   8.800 -12.655  1.00                 C  
ATOM    586  O   PHE B 105      16.816  10.010 -12.374  1.00                 O  
ATOM    587  CB  PHE B 105      15.700   8.528 -14.910  1.00                 C  
ATOM    588  CG  PHE B 105      14.699   7.785 -15.749  1.00                 C  
ATOM    589  CZ  PHE B 105      12.852   6.406 -17.302  1.00                 C  
ATOM    590  CD1 PHE B 105      13.394   8.234 -15.855  1.00                 C  
ATOM    591  CE1 PHE B 105      12.474   7.551 -16.626  1.00                 C  
ATOM    592  CD2 PHE B 105      15.063   6.638 -16.432  1.00                 C  
ATOM    593  CE2 PHE B 105      14.142   5.954 -17.203  1.00                 C  
ATOM    594  N   PRO B 106      17.809   7.990 -12.241  1.00                 N  
ATOM    595  CA  PRO B 106      18.959   8.470 -11.504  1.00                 C  
ATOM    596  C   PRO B 106      20.201   7.910 -12.191  1.00                 C  
ATOM    597  O   PRO B 106      20.420   6.690 -12.234  1.00                 O  
ATOM    598  CB  PRO B 106      18.751   7.917 -10.093  1.00                 C  
ATOM    599  CD  PRO B 106      16.829   7.248 -11.352  1.00                 C  
ATOM    600  CG  PRO B 106      17.279   7.698  -9.990  1.00                 C  
ATOM    601  N   LEU B 107      20.931   8.850 -12.842  1.00                 N  
ATOM    602  CA  LEU B 107      22.206   8.470 -13.466  1.00                 C  
ATOM    603  C   LEU B 107      23.362   9.130 -12.689  1.00                 C  
ATOM    604  O   LEU B 107      23.337  10.340 -12.408  1.00                 O  
ATOM    605  CB  LEU B 107      22.225   8.880 -14.940  1.00                 C  
ATOM    606  CG  LEU B 107      21.136   8.273 -15.827  1.00                 C  
ATOM    607  CD1 LEU B 107      21.217   8.833 -17.238  1.00                 C  
ATOM    608  CD2 LEU B 107      21.249   6.756 -15.853  1.00                 C  
ATOM    609  N   GLY B 108      24.331   8.320 -12.275  1.00                 N  
ATOM    610  CA  GLY B 108      25.481   8.810 -11.538  1.00                 C  
ATOM    611  C   GLY B 108      26.723   8.250 -12.225  1.00                 C  
ATOM    612  O   GLY B 108      26.942   7.020 -12.268  1.00                 O  
TER
ATOM    613  N   LEU C  37      28.999  -3.589   0.177  1.00                 N  
ATOM    614  CA  LEU C  37      27.725  -3.975   0.801  1.00                 C  
ATOM    615  C   LEU C  37      26.568  -3.309   0.023  1.00                 C  
ATOM    616  O   LEU C  37      26.593  -2.104  -0.257  1.00                 O  
ATOM    617  CB  LEU C  37      27.708  -3.572   2.277  1.00                 C  
ATOM    618  CG  LEU C  37      26.473  -3.989   3.079  1.00                 C  
ATOM    619  CD1 LEU C  37      26.397  -5.503   3.202  1.00                 C  
ATOM    620  CD2 LEU C  37      26.485  -3.345   4.457  1.00                 C  
ATOM    621  N   ALA C  38      25.600  -4.120  -0.391  1.00                 N  
ATOM    622  CA  ALA C  38      24.449  -3.636  -1.128  1.00                 C  
ATOM    623  C   ALA C  38      23.208  -4.197  -0.440  1.00                 C  
ATOM    624  O   ALA C  38      22.989  -5.423  -0.398  1.00                 O  
ATOM    625  CB  ALA C  38      24.539  -4.056  -2.587  1.00                 C  
ATOM    626  N   GLY C  39      22.477  -3.254   0.211  1.00                 N  
ATOM    627  CA  GLY C  39      21.203  -3.640   0.835  1.00                 C  
ATOM    628  C   GLY C  39      20.047  -2.974   0.057  1.00                 C  
ATOM    629  O   GLY C  39      20.071  -1.769  -0.223  1.00                 O  
ATOM    630  N   LYS C  40      19.078  -3.786  -0.357  1.00                 N  
ATOM    631  CA  LYS C  40      17.928  -3.301  -1.094  1.00                 C  
ATOM    632  C   LYS C  40      16.686  -3.862  -0.406  1.00                 C  
ATOM    633  O   LYS C  40      16.467  -5.089  -0.364  1.00                 O  
ATOM    634  CB  LYS C  40      18.016  -3.722  -2.562  1.00                 C  
ATOM    635  CD  LYS C  40      17.129  -3.499  -4.899  1.00                 C  
ATOM    636  CE  LYS C  40      15.980  -3.005  -5.763  1.00                 C  
ATOM    637  CG  LYS C  40      16.895  -3.178  -3.432  1.00                 C  
ATOM    638  NZ  LYS C  40      15.858  -1.521  -5.730  1.00                 N  
ATOM    639  N   PHE C  41      15.956  -2.919   0.245  1.00                 N  
ATOM    640  CA  PHE C  41      14.681  -3.305   0.869  1.00                 C  
ATOM    641  C   PHE C  41      13.525  -2.640   0.091  1.00                 C  
ATOM    642  O   PHE C  41      13.550  -1.434  -0.190  1.00                 O  
ATOM    643  CB  PHE C  41      14.663  -2.902   2.345  1.00                 C  
ATOM    644  CG  PHE C  41      15.661  -3.642   3.188  1.00                 C  
ATOM    645  CZ  PHE C  41      17.504  -5.017   4.750  1.00                 C  
ATOM    646  CD1 PHE C  41      16.966  -3.194   3.294  1.00                 C  
ATOM    647  CE1 PHE C  41      17.885  -3.876   4.070  1.00                 C  
ATOM    648  CD2 PHE C  41      15.296  -4.786   3.874  1.00                 C  
ATOM    649  CE2 PHE C  41      16.214  -5.468   4.650  1.00                 C  
ATOM    650  N   ASP C  42      12.556  -3.451  -0.323  1.00                 N  
ATOM    651  CA  ASP C  42      11.406  -2.967  -1.060  1.00                 C  
ATOM    652  C   ASP C  42      10.164  -3.528  -0.372  1.00                 C  
ATOM    653  O   ASP C  42       9.945  -4.754  -0.330  1.00                 O  
ATOM    654  CB  ASP C  42      11.494  -3.388  -2.528  1.00                 C  
ATOM    655  CG  ASP C  42      10.347  -2.849  -3.359  1.00                 C  
ATOM    656  OD1 ASP C  42       9.322  -2.449  -2.768  1.00                 O  
ATOM    657  OD2 ASP C  42      10.473  -2.825  -4.602  1.00                 O  
ATOM    658  N   PHE C  43       9.434  -2.585   0.279  1.00                 N  
ATOM    659  CA  PHE C  43       8.159  -2.971   0.903  1.00                 C  
ATOM    660  C   PHE C  43       7.003  -2.305   0.125  1.00                 C  
ATOM    661  O   PHE C  43       7.028  -1.100  -0.156  1.00                 O  
ATOM    662  CB  PHE C  43       8.141  -2.568   2.379  1.00                 C  
ATOM    663  CG  PHE C  43       9.140  -3.310   3.222  1.00                 C  
ATOM    664  CZ  PHE C  43      10.982  -4.686   4.783  1.00                 C  
ATOM    665  CD1 PHE C  43      10.445  -2.862   3.328  1.00                 C  
ATOM    666  CE1 PHE C  43      11.363  -3.544   4.103  1.00                 C  
ATOM    667  CD2 PHE C  43       8.774  -4.454   3.908  1.00                 C  
ATOM    668  CE2 PHE C  43       9.692  -5.136   4.683  1.00                 C  
ATOM    669  N   LYS C  44       6.035  -3.116  -0.289  1.00                 N  
ATOM    670  CA  LYS C  44       4.884  -2.632  -1.026  1.00                 C  
ATOM    671  C   LYS C  44       3.642  -3.193  -0.338  1.00                 C  
ATOM    672  O   LYS C  44       3.424  -4.419  -0.296  1.00                 O  
ATOM    673  CB  LYS C  44       4.972  -3.053  -2.494  1.00                 C  
ATOM    674  CD  LYS C  44       4.007  -2.952  -4.809  1.00                 C  
ATOM    675  CE  LYS C  44       2.852  -2.462  -5.667  1.00                 C  
ATOM    676  CG  LYS C  44       3.830  -2.540  -3.357  1.00                 C  
ATOM    677  NZ  LYS C  44       3.016  -2.852  -7.094  1.00                 N  
ATOM    678  N   PHE C  45       2.912  -2.250   0.313  1.00                 N  
ATOM    679  CA  PHE C  45       1.638  -2.636   0.937  1.00                 C  
ATOM    680  C   PHE C  45       0.481  -1.970   0.159  1.00                 C  
ATOM    681  O   PHE C  45       0.506  -0.765  -0.122  1.00                 O  
ATOM    682  CB  PHE C  45       1.621  -2.233   2.413  1.00                 C  
ATOM    683  CG  PHE C  45       2.619  -2.974   3.255  1.00                 C  
ATOM    684  CZ  PHE C  45       4.463  -4.350   4.816  1.00                 C  
ATOM    685  CD1 PHE C  45       3.925  -2.527   3.361  1.00                 C  
ATOM    686  CE1 PHE C  45       4.843  -3.208   4.137  1.00                 C  
ATOM    687  CD2 PHE C  45       2.254  -4.119   3.941  1.00                 C  
ATOM    688  CE2 PHE C  45       3.173  -4.800   4.716  1.00                 C  
ATOM    689  N   ASP C  46      -0.487  -2.782  -0.255  1.00                 N  
ATOM    690  CA  ASP C  46      -1.638  -2.298  -0.992  1.00                 C  
ATOM    691  C   ASP C  46      -2.879  -2.858  -0.305  1.00                 C  
ATOM    692  O   ASP C  46      -3.098  -4.085  -0.262  1.00                 O  
ATOM    693  CB  ASP C  46      -1.550  -2.720  -2.460  1.00                 C  
ATOM    694  CG  ASP C  46      -2.698  -2.180  -3.291  1.00                 C  
ATOM    695  OD1 ASP C  46      -3.723  -1.781  -2.699  1.00                 O  
ATOM    696  OD2 ASP C  46      -2.572  -2.157  -4.533  1.00                 O  
ATOM    697  N   PHE C  47      -3.610  -1.916   0.347  1.00                 N  
ATOM    698  CA  PHE C  47      -4.884  -2.302   0.971  1.00                 C  
ATOM    699  C   PHE C  47      -6.040  -1.636   0.193  1.00                 C  
ATOM    700  O   PHE C  47      -6.016  -0.431  -0.088  1.00                 O  
ATOM    701  CB  PHE C  47      -4.901  -1.899   2.447  1.00                 C  
ATOM    702  CG  PHE C  47      -3.903  -2.640   3.289  1.00                 C  
ATOM    703  CZ  PHE C  47      -2.059  -4.016   4.850  1.00                 C  
ATOM    704  CD1 PHE C  47      -2.597  -2.193   3.395  1.00                 C  
ATOM    705  CE1 PHE C  47      -1.679  -2.874   4.170  1.00                 C  
ATOM    706  CD2 PHE C  47      -4.268  -3.785   3.975  1.00                 C  
ATOM    707  CE2 PHE C  47      -3.349  -4.467   4.750  1.00                 C  
ATOM    708  N   LYS C  48      -7.009  -2.447  -0.221  1.00                 N  
ATOM    709  CA  LYS C  48      -8.159  -1.963  -0.958  1.00                 C  
ATOM    710  C   LYS C  48      -9.401  -2.524  -0.271  1.00                 C  
ATOM    711  O   LYS C  48      -9.620  -3.750  -0.228  1.00                 O  
ATOM    712  CB  LYS C  48      -8.070  -2.384  -2.426  1.00                 C  
ATOM    713  CD  LYS C  48      -9.034  -2.282  -4.742  1.00                 C  
ATOM    714  CE  LYS C  48     -10.189  -1.791  -5.600  1.00                 C  
ATOM    715  CG  LYS C  48      -9.212  -1.871  -3.289  1.00                 C  
ATOM    716  NZ  LYS C  48     -10.024  -2.181  -7.027  1.00                 N  
ATOM    717  N   PHE C  49     -10.131  -1.581   0.380  1.00                 N  
ATOM    718  CA  PHE C  49     -11.406  -1.967   1.005  1.00                 C  
ATOM    719  C   PHE C  49     -12.562  -1.301   0.227  1.00                 C  
ATOM    720  O   PHE C  49     -12.537  -0.096  -0.054  1.00                 O  
ATOM    721  CB  PHE C  49     -11.423  -1.564   2.481  1.00                 C  
ATOM    722  CG  PHE C  49     -10.424  -2.305   3.323  1.00                 C  
ATOM    723  CZ  PHE C  49      -8.581  -3.680   4.883  1.00                 C  
ATOM    724  CD1 PHE C  49      -9.119  -1.857   3.429  1.00                 C  
ATOM    725  CE1 PHE C  49      -8.200  -2.539   4.204  1.00                 C  
ATOM    726  CD2 PHE C  49     -10.790  -3.449   4.010  1.00                 C  
ATOM    727  CE2 PHE C  49      -9.871  -4.131   4.785  1.00                 C  
ATOM    728  N   ASP C  50     -13.531  -2.113  -0.187  1.00                 N  
ATOM    729  CA  ASP C  50     -14.681  -1.628  -0.924  1.00                 C  
ATOM    730  C   ASP C  50     -15.923  -2.189  -0.237  1.00                 C  
ATOM    731  O   ASP C  50     -16.142  -3.416  -0.194  1.00                 O  
ATOM    732  CB  ASP C  50     -14.592  -2.048  -2.392  1.00                 C  
ATOM    733  CG  ASP C  50     -15.739  -1.508  -3.223  1.00                 C  
ATOM    734  OD1 ASP C  50     -16.547  -0.723  -2.682  1.00                 O  
ATOM    735  OD2 ASP C  50     -15.831  -1.868  -4.416  1.00                 O  
ATOM    736  N   PHE C  51     -16.653  -1.246   0.414  1.00                 N  
ATOM    737  CA  PHE C  51     -17.928  -1.632   1.038  1.00                 C  
ATOM    738  C   PHE C  51     -19.084  -0.966   0.261  1.00                 C  
ATOM    739  O   PHE C  51     -19.059   0.239  -0.020  1.00                 O  
ATOM    740  CB  PHE C  51     -17.946  -1.230   2.514  1.00                 C  
ATOM    741  CG  PHE C  51     -16.947  -1.972   3.356  1.00                 C  
ATOM    742  CZ  PHE C  51     -15.105  -3.349   4.917  1.00                 C  
ATOM    743  CD1 PHE C  51     -15.642  -1.524   3.463  1.00                 C  
ATOM    744  CE1 PHE C  51     -14.723  -2.207   4.238  1.00                 C  
ATOM    745  CD2 PHE C  51     -17.313  -3.116   4.042  1.00                 C  
ATOM    746  CE2 PHE C  51     -16.395  -3.799   4.817  1.00                 C  
ATOM    747  N   PRO C  52     -20.052  -1.778  -0.153  1.00                 N  
ATOM    748  CA  PRO C  52     -21.203  -1.294  -0.890  1.00                 C  
ATOM    749  C   PRO C  52     -22.445  -1.854  -0.203  1.00                 C  
ATOM    750  O   PRO C  52     -22.663  -3.081  -0.160  1.00                 O  
ATOM    751  CB  PRO C  52     -20.996  -1.844  -2.303  1.00                 C  
ATOM    752  CD  PRO C  52     -19.075  -2.519  -1.045  1.00                 C  
ATOM    753  CG  PRO C  52     -19.524  -2.066  -2.405  1.00                 C  
ATOM    754  N   LEU C  53     -23.175  -0.912   0.448  1.00                 N  
ATOM    755  CA  LEU C  53     -24.449  -1.298   1.072  1.00                 C  
ATOM    756  C   LEU C  53     -25.606  -0.632   0.295  1.00                 C  
ATOM    757  O   LEU C  53     -25.581   0.573   0.014  1.00                 O  
ATOM    758  CB  LEU C  53     -24.466  -0.896   2.548  1.00                 C  
ATOM    759  CG  LEU C  53     -25.758  -1.185   3.315  1.00                 C  
ATOM    760  CD1 LEU C  53     -25.998  -2.684   3.417  1.00                 C  
ATOM    761  CD2 LEU C  53     -25.712  -0.561   4.701  1.00                 C  
ATOM    762  N   GLY C  54     -26.574  -1.443  -0.119  1.00                 N  
ATOM    763  CA  GLY C  54     -27.725  -0.959  -0.856  1.00                 C  
ATOM    764  C   GLY C  54     -28.966  -1.520  -0.169  1.00                 C  
ATOM    765  O   GLY C  54     -29.185  -2.746  -0.127  1.00                 O  
ATOM    766  N   LEU C 109     -31.243   1.240 -12.516  1.00                 N  
ATOM    767  CA  LEU C 109     -29.968   0.860 -13.140  1.00                 C  
ATOM    768  C   LEU C 109     -28.812   1.520 -12.362  1.00                 C  
ATOM    769  O   LEU C 109     -28.837   2.730 -12.081  1.00                 O  
ATOM    770  CB  LEU C 109     -29.949   1.271 -14.614  1.00                 C  
ATOM    771  CG  LEU C 109     -28.713   0.861 -15.416  1.00                 C  
ATOM    772  CD1 LEU C 109     -28.634  -0.652 -15.548  1.00                 C  
ATOM    773  CD2 LEU C 109     -28.724   1.512 -16.791  1.00                 C  
ATOM    774  N   ALA C 110     -27.843   0.710 -11.948  1.00                 N  
ATOM    775  CA  ALA C 110     -26.693   1.200 -11.211  1.00                 C  
ATOM    776  C   ALA C 110     -25.451   0.640 -11.899  1.00                 C  
ATOM    777  O   ALA C 110     -25.232  -0.590 -11.941  1.00                 O  
ATOM    778  CB  ALA C 110     -26.782   0.783  -9.751  1.00                 C  
ATOM    779  N   GLY C 111     -24.721   1.580 -12.550  1.00                 N  
ATOM    780  CA  GLY C 111     -23.446   1.190 -13.174  1.00                 C  
ATOM    781  C   GLY C 111     -22.290   1.860 -12.396  1.00                 C  
ATOM    782  O   GLY C 111     -22.315   3.060 -12.115  1.00                 O  
ATOM    783  N   LYS C 112     -21.322   1.050 -11.982  1.00                 N  
ATOM    784  CA  LYS C 112     -20.171   1.530 -11.245  1.00                 C  
ATOM    785  C   LYS C 112     -18.929   0.970 -11.933  1.00                 C  
ATOM    786  O   LYS C 112     -18.711  -0.260 -11.975  1.00                 O  
ATOM    787  CB  LYS C 112     -20.259   1.105  -9.778  1.00                 C  
ATOM    788  CD  LYS C 112     -19.369   1.319  -7.441  1.00                 C  
ATOM    789  CE  LYS C 112     -18.218   1.809  -6.577  1.00                 C  
ATOM    790  CG  LYS C 112     -19.136   1.644  -8.907  1.00                 C  
ATOM    791  NZ  LYS C 112     -18.094   3.292  -6.606  1.00                 N  
ATOM    792  N   PHE C 113     -18.199   1.910 -12.584  1.00                 N  
ATOM    793  CA  PHE C 113     -16.925   1.530 -13.208  1.00                 C  
ATOM    794  C   PHE C 113     -15.768   2.190 -12.430  1.00                 C  
ATOM    795  O   PHE C 113     -15.793   3.400 -12.149  1.00                 O  
ATOM    796  CB  PHE C 113     -16.907   1.941 -14.682  1.00                 C  
ATOM    797  CG  PHE C 113     -17.903   1.203 -15.529  1.00                 C  
ATOM    798  CZ  PHE C 113     -19.742  -0.167 -17.099  1.00                 C  
ATOM    799  CD1 PHE C 113     -19.209   1.649 -15.634  1.00                 C  
ATOM    800  CE1 PHE C 113     -20.126   0.970 -16.414  1.00                 C  
ATOM    801  CD2 PHE C 113     -17.535   0.063 -16.221  1.00                 C  
ATOM    802  CE2 PHE C 113     -18.452  -0.616 -17.001  1.00                 C  
ATOM    803  N   ASP C 114     -14.800   1.380 -12.016  1.00                 N  
ATOM    804  CA  ASP C 114     -13.649   1.870 -11.279  1.00                 C  
ATOM    805  C   ASP C 114     -12.408   1.310 -11.966  1.00                 C  
ATOM    806  O   ASP C 114     -12.189   0.080 -12.009  1.00                 O  
ATOM    807  CB  ASP C 114     -13.736   1.453  -9.810  1.00                 C  
ATOM    808  CG  ASP C 114     -12.590   1.998  -8.980  1.00                 C  
ATOM    809  OD1 ASP C 114     -11.566   2.398  -9.572  1.00                 O  
ATOM    810  OD2 ASP C 114     -12.716   2.024  -7.738  1.00                 O  
ATOM    811  N   PHE C 115     -11.677   2.250 -12.617  1.00                 N  
ATOM    812  CA  PHE C 115     -10.403   1.860 -13.242  1.00                 C  
ATOM    813  C   PHE C 115      -9.247   2.530 -12.464  1.00                 C  
ATOM    814  O   PHE C 115      -9.271   3.730 -12.183  1.00                 O  
ATOM    815  CB  PHE C 115     -10.387   2.258 -14.719  1.00                 C  
ATOM    816  CG  PHE C 115     -11.388   1.515 -15.558  1.00                 C  
ATOM    817  CZ  PHE C 115     -13.235   0.136 -17.111  1.00                 C  
ATOM    818  CD1 PHE C 115     -12.693   1.964 -15.664  1.00                 C  
ATOM    819  CE1 PHE C 115     -13.613   1.281 -16.435  1.00                 C  
ATOM    820  CD2 PHE C 115     -11.024   0.368 -16.241  1.00                 C  
ATOM    821  CE2 PHE C 115     -11.945  -0.316 -17.012  1.00                 C  
ATOM    822  N   LYS C 116      -8.278   1.720 -12.050  1.00                 N  
ATOM    823  CA  LYS C 116      -7.128   2.200 -11.313  1.00                 C  
ATOM    824  C   LYS C 116      -5.886   1.640 -12.000  1.00                 C  
ATOM    825  O   LYS C 116      -5.667   0.410 -12.043  1.00                 O  
ATOM    826  CB  LYS C 116      -7.217   1.776  -9.846  1.00                 C  
ATOM    827  CD  LYS C 116      -6.252   1.871  -7.531  1.00                 C  
ATOM    828  CE  LYS C 116      -5.096   2.357  -6.672  1.00                 C  
ATOM    829  CG  LYS C 116      -6.074   2.285  -8.982  1.00                 C  
ATOM    830  NZ  LYS C 116      -5.260   1.965  -5.245  1.00                 N  
ATOM    831  N   PHE C 117      -5.156   2.580 -12.651  1.00                 N  
ATOM    832  CA  PHE C 117      -3.881   2.200 -13.275  1.00                 C  
ATOM    833  C   PHE C 117      -2.725   2.860 -12.498  1.00                 C  
ATOM    834  O   PHE C 117      -2.750   4.070 -12.217  1.00                 O  
ATOM    835  CB  PHE C 117      -3.862   2.610 -14.749  1.00                 C  
ATOM    836  CG  PHE C 117      -4.859   1.872 -15.596  1.00                 C  
ATOM    837  CZ  PHE C 117      -6.697   0.500 -17.166  1.00                 C  
ATOM    838  CD1 PHE C 117      -6.165   2.317 -15.702  1.00                 C  
ATOM    839  CE1 PHE C 117      -7.081   1.638 -16.482  1.00                 C  
ATOM    840  CD2 PHE C 117      -4.490   0.732 -16.288  1.00                 C  
ATOM    841  CE2 PHE C 117      -5.406   0.052 -17.068  1.00                 C  
ATOM    842  N   ASP C 118      -1.756   2.050 -12.084  1.00                 N  
ATOM    843  CA  ASP C 118      -0.606   2.540 -11.347  1.00                 C  
ATOM    844  C   ASP C 118       0.636   1.970 -12.034  1.00                 C  
ATOM    845  O   ASP C 118       0.855   0.750 -12.077  1.00                 O  
ATOM    846  CB  ASP C 118      -0.697   2.129  -9.876  1.00                 C  
ATOM    847  CG  ASP C 118       0.448   2.675  -9.046  1.00                 C  
ATOM    848  OD1 ASP C 118       1.475   3.070  -9.638  1.00                 O  
ATOM    849  OD2 ASP C 118       0.319   2.707  -7.804  1.00                 O  
ATOM    850  N   PHE C 119       1.366   2.920 -12.685  1.00                 N  
ATOM    851  CA  PHE C 119       2.641   2.530 -13.309  1.00                 C  
ATOM    852  C   PHE C 119       3.797   3.200 -12.532  1.00                 C  
ATOM    853  O   PHE C 119       3.772   4.400 -12.251  1.00                 O  
ATOM    854  CB  PHE C 119       2.658   2.927 -14.787  1.00                 C  
ATOM    855  CG  PHE C 119       1.658   2.183 -15.625  1.00                 C  
ATOM    856  CZ  PHE C 119      -0.187   0.802 -17.179  1.00                 C  
ATOM    857  CD1 PHE C 119       0.353   2.631 -15.733  1.00                 C  
ATOM    858  CE1 PHE C 119      -0.567   1.947 -16.504  1.00                 C  
ATOM    859  CD2 PHE C 119       2.022   1.036 -16.307  1.00                 C  
ATOM    860  CE2 PHE C 119       1.102   0.351 -17.079  1.00                 C  
ATOM    861  N   LYS C 120       4.765   2.390 -12.118  1.00                 N  
ATOM    862  CA  LYS C 120       5.916   2.870 -11.381  1.00                 C  
ATOM    863  C   LYS C 120       7.157   2.310 -12.068  1.00                 C  
ATOM    864  O   LYS C 120       7.376   1.080 -12.111  1.00                 O  
ATOM    865  CB  LYS C 120       5.828   2.446  -9.914  1.00                 C  
ATOM    866  CD  LYS C 120       6.793   2.541  -7.599  1.00                 C  
ATOM    867  CE  LYS C 120       7.950   3.027  -6.741  1.00                 C  
ATOM    868  CG  LYS C 120       6.971   2.955  -9.051  1.00                 C  
ATOM    869  NZ  LYS C 120       7.786   2.634  -5.314  1.00                 N  
ATOM    870  N   PHE C 121       7.888   3.250 -12.719  1.00                 N  
ATOM    871  CA  PHE C 121       9.162   2.870 -13.343  1.00                 C  
ATOM    872  C   PHE C 121      10.319   3.530 -12.566  1.00                 C  
ATOM    873  O   PHE C 121      10.294   4.740 -12.285  1.00                 O  
ATOM    874  CB  PHE C 121       9.180   3.280 -14.817  1.00                 C  
ATOM    875  CG  PHE C 121       8.184   2.542 -15.664  1.00                 C  
ATOM    876  CZ  PHE C 121       6.345   1.171 -17.234  1.00                 C  
ATOM    877  CD1 PHE C 121       6.878   2.988 -15.769  1.00                 C  
ATOM    878  CE1 PHE C 121       5.961   2.308 -16.549  1.00                 C  
ATOM    879  CD2 PHE C 121       8.552   1.402 -16.356  1.00                 C  
ATOM    880  CE2 PHE C 121       7.635   0.722 -17.135  1.00                 C  
ATOM    881  N   ASP C 122      11.287   2.720 -12.152  1.00                 N  
ATOM    882  CA  ASP C 122      12.437   3.200 -11.415  1.00                 C  
ATOM    883  C   ASP C 122      13.679   2.640 -12.102  1.00                 C  
ATOM    884  O   ASP C 122      13.898   1.420 -12.144  1.00                 O  
ATOM    885  CB  ASP C 122      12.348   2.776  -9.948  1.00                 C  
ATOM    886  CG  ASP C 122      13.497   3.312  -9.116  1.00                 C  
ATOM    887  OD1 ASP C 122      14.305   4.096  -9.655  1.00                 O  
ATOM    888  OD2 ASP C 122      13.588   2.947  -7.925  1.00                 O  
ATOM    889  N   PHE C 123      14.410   3.590 -12.753  1.00                 N  
ATOM    890  CA  PHE C 123      15.684   3.200 -13.377  1.00                 C  
ATOM    891  C   PHE C 123      16.840   3.870 -12.600  1.00                 C  
ATOM    892  O   PHE C 123      16.816   5.070 -12.319  1.00                 O  
ATOM    893  CB  PHE C 123      15.701   3.597 -14.855  1.00                 C  
ATOM    894  CG  PHE C 123      14.700   2.853 -15.693  1.00                 C  
ATOM    895  CZ  PHE C 123      12.854   1.473 -17.246  1.00                 C  
ATOM    896  CD1 PHE C 123      13.395   3.302 -15.800  1.00                 C  
ATOM    897  CE1 PHE C 123      12.475   2.618 -16.571  1.00                 C  
ATOM    898  CD2 PHE C 123      15.064   1.706 -16.375  1.00                 C  
ATOM    899  CE2 PHE C 123      14.144   1.022 -17.146  1.00                 C  
ATOM    900  N   PRO C 124      17.809   3.050 -12.185  1.00                 N  
ATOM    901  CA  PRO C 124      18.959   3.540 -11.448  1.00                 C  
ATOM    902  C   PRO C 124      20.201   2.980 -12.136  1.00                 C  
ATOM    903  O   PRO C 124      20.420   1.750 -12.178  1.00                 O  
ATOM    904  CB  PRO C 124      18.753   2.993 -10.034  1.00                 C  
ATOM    905  CD  PRO C 124      16.835   2.309 -11.291  1.00                 C  
ATOM    906  CG  PRO C 124      17.282   2.767  -9.931  1.00                 C  
ATOM    907  N   LEU C 125      20.931   3.920 -12.787  1.00                 N  
ATOM    908  CA  LEU C 125      22.206   3.530 -13.411  1.00                 C  
ATOM    909  C   LEU C 125      23.362   4.200 -12.633  1.00                 C  
ATOM    910  O   LEU C 125      23.337   5.410 -12.353  1.00                 O  
ATOM    911  CB  LEU C 125      22.223   3.927 -14.888  1.00                 C  
ATOM    912  CG  LEU C 125      23.515   3.634 -15.654  1.00                 C  
ATOM    913  CD1 LEU C 125      23.753   2.135 -15.752  1.00                 C  
ATOM    914  CD2 LEU C 125      23.469   4.253 -17.043  1.00                 C  
ATOM    915  N   GLY C 126      24.331   3.390 -12.219  1.00                 N  
ATOM    916  CA  GLY C 126      25.481   3.870 -11.482  1.00                 C  
ATOM    917  C   GLY C 126      26.723   3.310 -12.170  1.00                 C  
ATOM    918  O   GLY C 126      26.942   2.090 -12.212  1.00                 O  
TER
ATOM    919  N   LEU D  55      28.999  -8.522   0.122  1.00                 N  
ATOM    920  CA  LEU D  55      27.725  -8.908   0.746  1.00                 C  
ATOM    921  C   LEU D  55      26.568  -8.243  -0.032  1.00                 C  
ATOM    922  O   LEU D  55      26.593  -7.037  -0.313  1.00                 O  
ATOM    923  CB  LEU D  55      27.707  -8.505   2.222  1.00                 C  
ATOM    924  CG  LEU D  55      28.697  -9.231   3.135  1.00                 C  
ATOM    925  CD1 LEU D  55      28.676  -8.633   4.534  1.00                 C  
ATOM    926  CD2 LEU D  55      28.384 -10.719   3.191  1.00                 C  
ATOM    927  N   ALA D  56      25.600  -9.054  -0.446  1.00                 N  
ATOM    928  CA  ALA D  56      24.449  -8.570  -1.183  1.00                 C  
ATOM    929  C   ALA D  56      23.208  -9.131  -0.495  1.00                 C  
ATOM    930  O   ALA D  56      22.989 -10.357  -0.453  1.00                 O  
ATOM    931  CB  ALA D  56      24.539  -8.990  -2.642  1.00                 C  
ATOM    932  N   GLY D  57      22.477  -8.188   0.156  1.00                 N  
ATOM    933  CA  GLY D  57      21.203  -8.574   0.780  1.00                 C  
ATOM    934  C   GLY D  57      20.047  -7.908   0.002  1.00                 C  
ATOM    935  O   GLY D  57      20.071  -6.703  -0.279  1.00                 O  
ATOM    936  N   LYS D  58      19.078  -8.719  -0.412  1.00                 N  
ATOM    937  CA  LYS D  58      17.928  -8.235  -1.149  1.00                 C  
ATOM    938  C   LYS D  58      16.686  -8.796  -0.462  1.00                 C  
ATOM    939  O   LYS D  58      16.467 -10.022  -0.419  1.00                 O  
ATOM    940  CB  LYS D  58      18.017  -8.656  -2.617  1.00                 C  
ATOM    941  CD  LYS D  58      17.053  -8.554  -4.933  1.00                 C  
ATOM    942  CE  LYS D  58      15.898  -8.063  -5.791  1.00                 C  
ATOM    943  CG  LYS D  58      16.875  -8.143  -3.480  1.00                 C  
ATOM    944  NZ  LYS D  58      16.063  -8.453  -7.218  1.00                 N  
ATOM    945  N   PHE D  59      15.956  -7.853   0.189  1.00                 N  
ATOM    946  CA  PHE D  59      14.681  -8.239   0.814  1.00                 C  
ATOM    947  C   PHE D  59      13.525  -7.573   0.036  1.00                 C  
ATOM    948  O   PHE D  59      13.550  -6.368  -0.245  1.00                 O  
ATOM    949  CB  PHE D  59      14.664  -7.836   2.290  1.00                 C  
ATOM    950  CG  PHE D  59      15.663  -8.577   3.132  1.00                 C  
ATOM    951  CZ  PHE D  59      17.506  -9.952   4.692  1.00                 C  
ATOM    952  CD1 PHE D  59      16.968  -8.129   3.238  1.00                 C  
ATOM    953  CE1 PHE D  59      17.887  -8.811   4.013  1.00                 C  
ATOM    954  CD2 PHE D  59      15.297  -9.721   3.819  1.00                 C  
ATOM    955  CE2 PHE D  59      16.216 -10.403   4.594  1.00                 C  
ATOM    956  N   ASP D  60      12.556  -8.385  -0.378  1.00                 N  
ATOM    957  CA  ASP D  60      11.406  -7.900  -1.115  1.00                 C  
ATOM    958  C   ASP D  60      10.164  -8.461  -0.428  1.00                 C  
ATOM    959  O   ASP D  60       9.945  -9.688  -0.385  1.00                 O  
ATOM    960  CB  ASP D  60      11.495  -8.320  -2.583  1.00                 C  
ATOM    961  CG  ASP D  60      10.348  -7.780  -3.414  1.00                 C  
ATOM    962  OD1 ASP D  60       9.322  -7.380  -2.823  1.00                 O  
ATOM    963  OD2 ASP D  60      10.474  -7.755  -4.657  1.00                 O  
ATOM    964  N   PHE D  61       9.434  -7.518   0.223  1.00                 N  
ATOM    965  CA  PHE D  61       8.159  -7.905   0.847  1.00                 C  
ATOM    966  C   PHE D  61       7.003  -7.239   0.070  1.00                 C  
ATOM    967  O   PHE D  61       7.028  -6.034  -0.211  1.00                 O  
ATOM    968  CB  PHE D  61       8.141  -7.503   2.323  1.00                 C  
ATOM    969  CG  PHE D  61       9.140  -8.245   3.165  1.00                 C  
ATOM    970  CZ  PHE D  61      10.983  -9.622   4.725  1.00                 C  
ATOM    971  CD1 PHE D  61      10.445  -7.797   3.272  1.00                 C  
ATOM    972  CE1 PHE D  61      11.364  -8.480   4.046  1.00                 C  
ATOM    973  CD2 PHE D  61       8.775  -9.390   3.850  1.00                 C  
ATOM    974  CE2 PHE D  61       9.693 -10.072   4.625  1.00                 C  
ATOM    975  N   LYS D  62       6.035  -8.050  -0.344  1.00                 N  
ATOM    976  CA  LYS D  62       4.884  -7.566  -1.081  1.00                 C  
ATOM    977  C   LYS D  62       3.642  -8.127  -0.394  1.00                 C  
ATOM    978  O   LYS D  62       3.424  -9.353  -0.351  1.00                 O  
ATOM    979  CB  LYS D  62       4.972  -7.987  -2.549  1.00                 C  
ATOM    980  CD  LYS D  62       4.008  -7.885  -4.864  1.00                 C  
ATOM    981  CE  LYS D  62       2.853  -7.395  -5.722  1.00                 C  
ATOM    982  CG  LYS D  62       3.831  -7.474  -3.412  1.00                 C  
ATOM    983  NZ  LYS D  62       3.017  -7.784  -7.150  1.00                 N  
ATOM    984  N   PHE D  63       2.912  -7.184   0.257  1.00                 N  
ATOM    985  CA  PHE D  63       1.638  -7.570   0.881  1.00                 C  
ATOM    986  C   PHE D  63       0.481  -6.904   0.104  1.00                 C  
ATOM    987  O   PHE D  63       0.506  -5.699  -0.177  1.00                 O  
ATOM    988  CB  PHE D  63       1.621  -7.168   2.357  1.00                 C  
ATOM    989  CG  PHE D  63       2.619  -7.909   3.199  1.00                 C  
ATOM    990  CZ  PHE D  63       4.463  -9.286   4.759  1.00                 C  
ATOM    991  CD1 PHE D  63       3.925  -7.462   3.305  1.00                 C  
ATOM    992  CE1 PHE D  63       4.844  -8.144   4.080  1.00                 C  
ATOM    993  CD2 PHE D  63       2.254  -9.054   3.885  1.00                 C  
ATOM    994  CE2 PHE D  63       3.173  -9.736   4.660  1.00                 C  
ATOM    995  N   ASP D  64      -0.487  -7.716  -0.310  1.00                 N  
ATOM    996  CA  ASP D  64      -1.638  -7.231  -1.047  1.00                 C  
ATOM    997  C   ASP D  64      -2.879  -7.792  -0.360  1.00                 C  
ATOM    998  O   ASP D  64      -3.098  -9.019  -0.317  1.00                 O  
ATOM    999  CB  ASP D  64      -1.550  -7.651  -2.516  1.00                 C  
ATOM   1000  CG  ASP D  64      -2.697  -7.111  -3.346  1.00                 C  
ATOM   1001  OD1 ASP D  64      -3.722  -6.712  -2.754  1.00                 O  
ATOM   1002  OD2 ASP D  64      -2.571  -7.086  -4.588  1.00                 O  
ATOM   1003  N   PHE D  65      -3.610  -6.849   0.291  1.00                 N  
ATOM   1004  CA  PHE D  65      -4.884  -7.235   0.915  1.00                 C  
ATOM   1005  C   PHE D  65      -6.040  -6.569   0.138  1.00                 C  
ATOM   1006  O   PHE D  65      -6.016  -5.364  -0.143  1.00                 O  
ATOM   1007  CB  PHE D  65      -4.901  -6.833   2.391  1.00                 C  
ATOM   1008  CG  PHE D  65      -3.903  -7.574   3.233  1.00                 C  
ATOM   1009  CZ  PHE D  65      -2.059  -8.951   4.793  1.00                 C  
ATOM   1010  CD1 PHE D  65      -2.597  -7.127   3.339  1.00                 C  
ATOM   1011  CE1 PHE D  65      -1.678  -7.809   4.114  1.00                 C  
ATOM   1012  CD2 PHE D  65      -4.268  -8.719   3.919  1.00                 C  
ATOM   1013  CE2 PHE D  65      -3.349  -9.401   4.693  1.00                 C  
ATOM   1014  N   LYS D  66      -7.009  -7.381  -0.276  1.00                 N  
ATOM   1015  CA  LYS D  66      -8.159  -6.897  -1.013  1.00                 C  
ATOM   1016  C   LYS D  66      -9.401  -7.457  -0.326  1.00                 C  
ATOM   1017  O   LYS D  66      -9.620  -8.684  -0.284  1.00                 O  
ATOM   1018  CB  LYS D  66      -8.071  -7.319  -2.481  1.00                 C  
ATOM   1019  CD  LYS D  66      -9.035  -7.217  -4.796  1.00                 C  
ATOM   1020  CE  LYS D  66     -10.190  -6.727  -5.654  1.00                 C  
ATOM   1021  CG  LYS D  66      -9.212  -6.805  -3.344  1.00                 C  
ATOM   1022  NZ  LYS D  66     -10.026  -7.117  -7.082  1.00                 N  
ATOM   1023  N   PHE D  67     -10.131  -6.515   0.325  1.00                 N  
ATOM   1024  CA  PHE D  67     -11.406  -6.901   0.949  1.00                 C  
ATOM   1025  C   PHE D  67     -12.562  -6.235   0.172  1.00                 C  
ATOM   1026  O   PHE D  67     -12.537  -5.030  -0.109  1.00                 O  
ATOM   1027  CB  PHE D  67     -11.424  -6.499   2.425  1.00                 C  
ATOM   1028  CG  PHE D  67     -10.425  -7.241   3.267  1.00                 C  
ATOM   1029  CZ  PHE D  67      -8.583  -8.618   4.828  1.00                 C  
ATOM   1030  CD1 PHE D  67      -9.120  -6.793   3.374  1.00                 C  
ATOM   1031  CE1 PHE D  67      -8.201  -7.476   4.149  1.00                 C  
ATOM   1032  CD2 PHE D  67     -10.791  -8.385   3.953  1.00                 C  
ATOM   1033  CE2 PHE D  67      -9.873  -9.068   4.728  1.00                 C  
ATOM   1034  N   ASP D  68     -13.531  -7.046  -0.243  1.00                 N  
ATOM   1035  CA  ASP D  68     -14.681  -6.562  -0.980  1.00                 C  
ATOM   1036  C   ASP D  68     -15.923  -7.123  -0.292  1.00                 C  
ATOM   1037  O   ASP D  68     -16.142  -8.349  -0.250  1.00                 O  
ATOM   1038  CB  ASP D  68     -14.593  -6.983  -2.448  1.00                 C  
ATOM   1039  CG  ASP D  68     -15.740  -6.444  -3.279  1.00                 C  
ATOM   1040  OD1 ASP D  68     -16.765  -6.044  -2.688  1.00                 O  
ATOM   1041  OD2 ASP D  68     -15.614  -6.420  -4.522  1.00                 O  
ATOM   1042  N   PHE D  69     -16.653  -6.180   0.359  1.00                 N  
ATOM   1043  CA  PHE D  69     -17.928  -6.566   0.983  1.00                 C  
ATOM   1044  C   PHE D  69     -19.084  -5.900   0.205  1.00                 C  
ATOM   1045  O   PHE D  69     -19.059  -4.695  -0.075  1.00                 O  
ATOM   1046  CB  PHE D  69     -17.946  -6.163   2.459  1.00                 C  
ATOM   1047  CG  PHE D  69     -16.947  -6.905   3.302  1.00                 C  
ATOM   1048  CZ  PHE D  69     -15.105  -8.281   4.863  1.00                 C  
ATOM   1049  CD1 PHE D  69     -15.642  -6.457   3.408  1.00                 C  
ATOM   1050  CE1 PHE D  69     -14.724  -7.139   4.183  1.00                 C  
ATOM   1051  CD2 PHE D  69     -17.313  -8.049   3.988  1.00                 C  
ATOM   1052  CE2 PHE D  69     -16.395  -8.731   4.763  1.00                 C  
ATOM   1053  N   PRO D  70     -20.052  -6.712  -0.209  1.00                 N  
ATOM   1054  CA  PRO D  70     -21.203  -6.227  -0.946  1.00                 C  
ATOM   1055  C   PRO D  70     -22.445  -6.788  -0.258  1.00                 C  
ATOM   1056  O   PRO D  70     -22.663  -8.015  -0.216  1.00                 O  
ATOM   1057  CB  PRO D  70     -20.996  -6.777  -2.359  1.00                 C  
ATOM   1058  CD  PRO D  70     -19.297  -7.764  -0.993  1.00                 C  
ATOM   1059  CG  PRO D  70     -20.205  -8.026  -2.162  1.00                 C  
ATOM   1060  N   LEU D  71     -23.175  -5.845   0.393  1.00                 N  
ATOM   1061  CA  LEU D  71     -24.449  -6.231   1.017  1.00                 C  
ATOM   1062  C   LEU D  71     -25.606  -5.566   0.239  1.00                 C  
ATOM   1063  O   LEU D  71     -25.581  -4.360  -0.041  1.00                 O  
ATOM   1064  CB  LEU D  71     -24.467  -5.828   2.493  1.00                 C  
ATOM   1065  CG  LEU D  71     -23.376  -6.437   3.375  1.00                 C  
ATOM   1066  CD1 LEU D  71     -23.456  -5.883   4.790  1.00                 C  
ATOM   1067  CD2 LEU D  71     -23.485  -7.954   3.395  1.00                 C  
ATOM   1068  N   GLY D  72     -26.574  -6.377  -0.175  1.00                 N  
ATOM   1069  CA  GLY D  72     -27.725  -5.893  -0.912  1.00                 C  
ATOM   1070  C   GLY D  72     -28.966  -6.453  -0.224  1.00                 C  
ATOM   1071  O   GLY D  72     -29.185  -7.680  -0.182  1.00                 O  
ATOM   1072  N   LEU D 127     -31.243  -3.690 -12.460  1.00                 N  
ATOM   1073  CA  LEU D 127     -29.968  -4.080 -13.085  1.00                 C  
ATOM   1074  C   LEU D 127     -28.812  -3.410 -12.307  1.00                 C  
ATOM   1075  O   LEU D 127     -28.837  -2.200 -12.026  1.00                 O  
ATOM   1076  CB  LEU D 127     -29.952  -3.682 -14.562  1.00                 C  
ATOM   1077  CG  LEU D 127     -30.943  -4.412 -15.472  1.00                 C  
ATOM   1078  CD1 LEU D 127     -30.923  -3.819 -16.873  1.00                 C  
ATOM   1079  CD2 LEU D 127     -30.632  -5.900 -15.522  1.00                 C  
ATOM   1080  N   ALA D 128     -27.843  -4.220 -11.893  1.00                 N  
ATOM   1081  CA  ALA D 128     -26.693  -3.740 -11.156  1.00                 C  
ATOM   1082  C   ALA D 128     -25.451  -4.300 -11.843  1.00                 C  
ATOM   1083  O   ALA D 128     -25.232  -5.520 -11.886  1.00                 O  
ATOM   1084  CB  ALA D 128     -26.783  -4.163  -9.698  1.00                 C  
ATOM   1085  N   GLY D 129     -24.721  -3.360 -12.494  1.00                 N  
ATOM   1086  CA  GLY D 129     -23.446  -3.740 -13.118  1.00                 C  
ATOM   1087  C   GLY D 129     -22.290  -3.080 -12.341  1.00                 C  
ATOM   1088  O   GLY D 129     -22.315  -1.870 -12.060  1.00                 O  
ATOM   1089  N   LYS D 130     -21.322  -3.890 -11.927  1.00                 N  
ATOM   1090  CA  LYS D 130     -20.171  -3.400 -11.190  1.00                 C  
ATOM   1091  C   LYS D 130     -18.929  -3.960 -11.877  1.00                 C  
ATOM   1092  O   LYS D 130     -18.711  -5.190 -11.920  1.00                 O  
ATOM   1093  CB  LYS D 130     -20.258  -3.818  -9.721  1.00                 C  
ATOM   1094  CD  LYS D 130     -19.371  -3.588  -7.384  1.00                 C  
ATOM   1095  CE  LYS D 130     -18.223  -3.089  -6.522  1.00                 C  
ATOM   1096  CG  LYS D 130     -19.138  -3.269  -8.852  1.00                 C  
ATOM   1097  NZ  LYS D 130     -18.105  -1.605  -6.559  1.00                 N  
ATOM   1098  N   PHE D 131     -18.199  -3.020 -12.528  1.00                 N  
ATOM   1099  CA  PHE D 131     -16.925  -3.410 -13.152  1.00                 C  
ATOM   1100  C   PHE D 131     -15.768  -2.740 -12.375  1.00                 C  
ATOM   1101  O   PHE D 131     -15.793  -1.540 -12.094  1.00                 O  
ATOM   1102  CB  PHE D 131     -16.908  -3.013 -14.630  1.00                 C  
ATOM   1103  CG  PHE D 131     -17.909  -3.757 -15.468  1.00                 C  
ATOM   1104  CZ  PHE D 131     -19.755  -5.137 -17.021  1.00                 C  
ATOM   1105  CD1 PHE D 131     -19.214  -3.308 -15.575  1.00                 C  
ATOM   1106  CE1 PHE D 131     -20.134  -3.992 -16.346  1.00                 C  
ATOM   1107  CD2 PHE D 131     -17.545  -4.904 -16.150  1.00                 C  
ATOM   1108  CE2 PHE D 131     -18.465  -5.588 -16.921  1.00                 C  
ATOM   1109  N   ASP D 132     -14.800  -3.550 -11.961  1.00                 N  
ATOM   1110  CA  ASP D 132     -13.649  -3.070 -11.224  1.00                 C  
ATOM   1111  C   ASP D 132     -12.408  -3.630 -11.911  1.00                 C  
ATOM   1112  O   ASP D 132     -12.189  -4.860 -11.953  1.00                 O  
ATOM   1113  CB  ASP D 132     -13.737  -3.494  -9.757  1.00                 C  
ATOM   1114  CG  ASP D 132     -12.588  -2.959  -8.925  1.00                 C  
ATOM   1115  OD1 ASP D 132     -11.563  -2.560  -9.516  1.00                 O  
ATOM   1116  OD2 ASP D 132     -12.714  -2.937  -7.683  1.00                 O  
ATOM   1117  N   PHE D 133     -11.677  -2.690 -12.562  1.00                 N  
ATOM   1118  CA  PHE D 133     -10.403  -3.070 -13.186  1.00                 C  
ATOM   1119  C   PHE D 133      -9.247  -2.410 -12.409  1.00                 C  
ATOM   1120  O   PHE D 133      -9.271  -1.200 -12.128  1.00                 O  
ATOM   1121  CB  PHE D 133     -10.385  -2.660 -14.660  1.00                 C  
ATOM   1122  CG  PHE D 133     -11.381  -3.398 -15.507  1.00                 C  
ATOM   1123  CZ  PHE D 133     -13.220  -4.769 -17.077  1.00                 C  
ATOM   1124  CD1 PHE D 133     -12.687  -2.952 -15.612  1.00                 C  
ATOM   1125  CE1 PHE D 133     -13.604  -3.632 -16.392  1.00                 C  
ATOM   1126  CD2 PHE D 133     -11.013  -4.538 -16.199  1.00                 C  
ATOM   1127  CE2 PHE D 133     -11.930  -5.218 -16.978  1.00                 C  
ATOM   1128  N   LYS D 134      -8.278  -3.220 -11.995  1.00                 N  
ATOM   1129  CA  LYS D 134      -7.128  -2.730 -11.257  1.00                 C  
ATOM   1130  C   LYS D 134      -5.886  -3.290 -11.945  1.00                 C  
ATOM   1131  O   LYS D 134      -5.667  -4.520 -11.987  1.00                 O  
ATOM   1132  CB  LYS D 134      -7.216  -3.149  -9.788  1.00                 C  
ATOM   1133  CD  LYS D 134      -6.254  -3.039  -7.472  1.00                 C  
ATOM   1134  CE  LYS D 134      -5.101  -2.543  -6.615  1.00                 C  
ATOM   1135  CG  LYS D 134      -6.077  -2.630  -8.926  1.00                 C  
ATOM   1136  NZ  LYS D 134      -5.265  -2.931  -5.186  1.00                 N  
ATOM   1137  N   PHE D 135      -5.156  -2.350 -12.596  1.00                 N  
ATOM   1138  CA  PHE D 135      -3.881  -2.740 -13.220  1.00                 C  
ATOM   1139  C   PHE D 135      -2.725  -2.070 -12.442  1.00                 C  
ATOM   1140  O   PHE D 135      -2.750  -0.870 -12.162  1.00                 O  
ATOM   1141  CB  PHE D 135      -3.864  -2.343 -14.697  1.00                 C  
ATOM   1142  CG  PHE D 135      -4.864  -3.086 -15.537  1.00                 C  
ATOM   1143  CZ  PHE D 135      -6.709  -4.466 -17.091  1.00                 C  
ATOM   1144  CD1 PHE D 135      -6.169  -2.637 -15.644  1.00                 C  
ATOM   1145  CE1 PHE D 135      -7.089  -3.321 -16.416  1.00                 C  
ATOM   1146  CD2 PHE D 135      -4.500  -4.233 -16.219  1.00                 C  
ATOM   1147  CE2 PHE D 135      -5.419  -4.917 -16.991  1.00                 C  
ATOM   1148  N   ASP D 136      -1.756  -2.880 -12.028  1.00                 N  
ATOM   1149  CA  ASP D 136      -0.606  -2.400 -11.291  1.00                 C  
ATOM   1150  C   ASP D 136       0.636  -2.960 -11.979  1.00                 C  
ATOM   1151  O   ASP D 136       0.855  -4.190 -12.021  1.00                 O  
ATOM   1152  CB  ASP D 136      -0.694  -2.825  -9.824  1.00                 C  
ATOM   1153  CG  ASP D 136       0.454  -2.289  -8.992  1.00                 C  
ATOM   1154  OD1 ASP D 136       1.480  -1.890  -9.582  1.00                 O  
ATOM   1155  OD2 ASP D 136       0.328  -2.268  -7.749  1.00                 O  
ATOM   1156  N   PHE D 137       1.366  -2.020 -12.630  1.00                 N  
ATOM   1157  CA  PHE D 137       2.641  -2.400 -13.254  1.00                 C  
ATOM   1158  C   PHE D 137       3.797  -1.740 -12.476  1.00                 C  
ATOM   1159  O   PHE D 137       3.772  -0.530 -12.196  1.00                 O  
ATOM   1160  CB  PHE D 137       2.660  -1.989 -14.728  1.00                 C  
ATOM   1161  CG  PHE D 137       1.664  -2.727 -15.576  1.00                 C  
ATOM   1162  CZ  PHE D 137      -0.175  -4.098 -17.146  1.00                 C  
ATOM   1163  CD1 PHE D 137       0.358  -2.281 -15.681  1.00                 C  
ATOM   1164  CE1 PHE D 137      -0.559  -2.961 -16.461  1.00                 C  
ATOM   1165  CD2 PHE D 137       2.032  -3.867 -16.267  1.00                 C  
ATOM   1166  CE2 PHE D 137       1.116  -4.547 -17.048  1.00                 C  
ATOM   1167  N   LYS D 138       4.765  -2.550 -12.062  1.00                 N  
ATOM   1168  CA  LYS D 138       5.916  -2.060 -11.325  1.00                 C  
ATOM   1169  C   LYS D 138       7.157  -2.620 -12.013  1.00                 C  
ATOM   1170  O   LYS D 138       7.376  -3.850 -12.055  1.00                 O  
ATOM   1171  CB  LYS D 138       5.829  -2.478  -9.856  1.00                 C  
ATOM   1172  CD  LYS D 138       6.793  -2.368  -7.541  1.00                 C  
ATOM   1173  CE  LYS D 138       7.947  -1.872  -6.684  1.00                 C  
ATOM   1174  CG  LYS D 138       6.969  -1.959  -8.994  1.00                 C  
ATOM   1175  NZ  LYS D 138       7.784  -2.259  -5.256  1.00                 N  
ATOM   1176  N   PHE D 139       7.888  -1.680 -12.664  1.00                 N  
ATOM   1177  CA  PHE D 139       9.162  -2.070 -13.288  1.00                 C  
ATOM   1178  C   PHE D 139      10.319  -1.400 -12.510  1.00                 C  
ATOM   1179  O   PHE D 139      10.294  -0.200 -12.230  1.00                 O  
ATOM   1180  CB  PHE D 139       9.179  -1.673 -14.765  1.00                 C  
ATOM   1181  CG  PHE D 139       8.179  -2.416 -15.604  1.00                 C  
ATOM   1182  CZ  PHE D 139       6.332  -3.795 -17.158  1.00                 C  
ATOM   1183  CD1 PHE D 139       6.874  -1.967 -15.711  1.00                 C  
ATOM   1184  CE1 PHE D 139       5.953  -2.650 -16.483  1.00                 C  
ATOM   1185  CD2 PHE D 139       8.542  -3.563 -16.286  1.00                 C  
ATOM   1186  CE2 PHE D 139       7.622  -4.247 -17.058  1.00                 C  
ATOM   1187  N   ASP D 140      11.287  -2.210 -12.096  1.00                 N  
ATOM   1188  CA  ASP D 140      12.437  -1.730 -11.359  1.00                 C  
ATOM   1189  C   ASP D 140      13.679  -2.290 -12.047  1.00                 C  
ATOM   1190  O   ASP D 140      13.898  -3.520 -12.089  1.00                 O  
ATOM   1191  CB  ASP D 140      12.349  -2.155  -9.892  1.00                 C  
ATOM   1192  CG  ASP D 140      13.497  -1.619  -9.060  1.00                 C  
ATOM   1193  OD1 ASP D 140      14.523  -1.220  -9.650  1.00                 O  
ATOM   1194  OD2 ASP D 140      13.371  -1.598  -7.817  1.00                 O  
ATOM   1195  N   PHE D 141      14.410  -1.350 -12.698  1.00                 N  
ATOM   1196  CA  PHE D 141      15.684  -1.730 -13.322  1.00                 C  
ATOM   1197  C   PHE D 141      16.840  -1.070 -12.544  1.00                 C  
ATOM   1198  O   PHE D 141      16.816   0.140 -12.263  1.00                 O  
ATOM   1199  CB  PHE D 141      15.702  -1.319 -14.796  1.00                 C  
ATOM   1200  CG  PHE D 141      14.706  -2.057 -15.643  1.00                 C  
ATOM   1201  CZ  PHE D 141      12.867  -3.427 -17.213  1.00                 C  
ATOM   1202  CD1 PHE D 141      13.400  -1.611 -15.748  1.00                 C  
ATOM   1203  CE1 PHE D 141      12.483  -2.290 -16.528  1.00                 C  
ATOM   1204  CD2 PHE D 141      15.074  -3.197 -16.335  1.00                 C  
ATOM   1205  CE2 PHE D 141      14.157  -3.876 -17.115  1.00                 C  
ATOM   1206  N   PRO D 142      17.809  -1.880 -12.130  1.00                 N  
ATOM   1207  CA  PRO D 142      18.959  -1.390 -11.393  1.00                 C  
ATOM   1208  C   PRO D 142      20.201  -1.960 -12.081  1.00                 C  
ATOM   1209  O   PRO D 142      20.420  -3.180 -12.123  1.00                 O  
ATOM   1210  CB  PRO D 142      18.749  -1.931  -9.977  1.00                 C  
ATOM   1211  CD  PRO D 142      17.053  -2.927 -11.341  1.00                 C  
ATOM   1212  CG  PRO D 142      17.958  -3.181 -10.168  1.00                 C  
ATOM   1213  N   LEU D 143      20.931  -1.010 -12.732  1.00                 N  
ATOM   1214  CA  LEU D 143      22.206  -1.400 -13.356  1.00                 C  
ATOM   1215  C   LEU D 143      23.362  -0.730 -12.578  1.00                 C  
ATOM   1216  O   LEU D 143      23.337   0.470 -12.297  1.00                 O  
ATOM   1217  CB  LEU D 143      22.223  -1.003 -14.833  1.00                 C  
ATOM   1218  CG  LEU D 143      21.131  -1.615 -15.713  1.00                 C  
ATOM   1219  CD1 LEU D 143      21.211  -1.067 -17.129  1.00                 C  
ATOM   1220  CD2 LEU D 143      21.239  -3.132 -15.726  1.00                 C  
ATOM   1221  N   GLY D 144      24.331  -1.540 -12.164  1.00                 N  
ATOM   1222  CA  GLY D 144      25.481  -1.060 -11.427  1.00                 C  
ATOM   1223  C   GLY D 144      26.723  -1.620 -12.115  1.00                 C  
ATOM   1224  O   GLY D 144      26.942  -2.850 -12.157  1.00                 O  
TER
