# Supplementary material for: Enzyme-responsive progelator cyclic peptides for minimally invasive delivery to the heart post-myocardial infarction
Source: Nat Commun. 2019 Apr 15;10:1735. doi: 10.1038/s41467-019-09587-y (PMC6465301; doi:10.1038/s41467-019-09587-y)
Supplement: Supplementary file 8 — Supplementary Data 5 [file 41467_2019_9587_MOESM8_ESM.txt]

ATOM      1  N   CYS A   1      32.260   6.111   0.302  1.00                 N  
ATOM      2  CA  CYS A   1      30.985   5.725   0.925  1.00                 C  
ATOM      3  C   CYS A   1      29.829   6.391   0.146  1.00                 C  
ATOM      4  O   CYS A   1      29.854   7.596  -0.135  1.00                 O  
ATOM      5  CB  CYS A   1      30.966   6.128   2.401  1.00                 C  
ATOM      6  SG  CYS A   1      29.453   5.673   3.280  1.00                 S  
ATOM      7  N   LYS A   2      28.861   5.579  -0.269  1.00                 N  
ATOM      8  CA  LYS A   2      27.711   6.064  -1.007  1.00                 C  
ATOM      9  C   LYS A   2      26.469   5.503  -0.321  1.00                 C  
ATOM     10  O   LYS A   2      26.250   4.276  -0.278  1.00                 O  
ATOM     11  CB  LYS A   2      27.801   5.644  -2.475  1.00                 C  
ATOM     12  CD  LYS A   2      26.839   5.747  -4.791  1.00                 C  
ATOM     13  CE  LYS A   2      25.685   6.238  -5.650  1.00                 C  
ATOM     14  CG  LYS A   2      26.660   6.158  -3.339  1.00                 C  
ATOM     15  NZ  LYS A   2      25.850   5.850  -7.078  1.00                 N  
ATOM     16  N   LEU A   3      25.738   6.446   0.330  1.00                 N  
ATOM     17  CA  LEU A   3      24.463   6.060   0.953  1.00                 C  
ATOM     18  C   LEU A   3      23.307   6.725   0.174  1.00                 C  
ATOM     19  O   LEU A   3      23.332   7.931  -0.107  1.00                 O  
ATOM     20  CB  LEU A   3      24.444   6.463   2.429  1.00                 C  
ATOM     21  CG  LEU A   3      23.151   6.174   3.194  1.00                 C  
ATOM     22  CD1 LEU A   3      22.911   4.676   3.297  1.00                 C  
ATOM     23  CD2 LEU A   3      23.195   6.799   4.580  1.00                 C  
ATOM     24  N   ASP A   4      22.339   5.914  -0.241  1.00                 N  
ATOM     25  CA  ASP A   4      21.190   6.398  -0.980  1.00                 C  
ATOM     26  C   ASP A   4      19.947   5.838  -0.293  1.00                 C  
ATOM     27  O   ASP A   4      19.728   4.611  -0.251  1.00                 O  
ATOM     28  CB  ASP A   4      21.280   5.975  -2.448  1.00                 C  
ATOM     29  CG  ASP A   4      20.134   6.515  -3.281  1.00                 C  
ATOM     30  OD1 ASP A   4      19.108   6.915  -2.691  1.00                 O  
ATOM     31  OD2 ASP A   4      20.262   6.537  -4.523  1.00                 O  
ATOM     32  N   LEU A   5      19.216   6.780   0.357  1.00                 N  
ATOM     33  CA  LEU A   5      17.941   6.394   0.980  1.00                 C  
ATOM     34  C   LEU A   5      16.786   7.060   0.201  1.00                 C  
ATOM     35  O   LEU A   5      16.811   8.265  -0.080  1.00                 O  
ATOM     36  CB  LEU A   5      17.922   6.797   2.456  1.00                 C  
ATOM     37  CG  LEU A   5      16.629   6.507   3.221  1.00                 C  
ATOM     38  CD1 LEU A   5      16.389   5.009   3.324  1.00                 C  
ATOM     39  CD2 LEU A   5      16.674   7.132   4.607  1.00                 C  
ATOM     40  N   LYS A   6      15.818   6.249  -0.214  1.00                 N  
ATOM     41  CA  LYS A   6      14.668   6.733  -0.952  1.00                 C  
ATOM     42  C   LYS A   6      13.425   6.172  -0.266  1.00                 C  
ATOM     43  O   LYS A   6      13.206   4.946  -0.224  1.00                 O  
ATOM     44  CB  LYS A   6      14.758   6.312  -2.420  1.00                 C  
ATOM     45  CD  LYS A   6      13.796   6.414  -4.736  1.00                 C  
ATOM     46  CE  LYS A   6      12.641   6.904  -5.595  1.00                 C  
ATOM     47  CG  LYS A   6      13.617   6.825  -3.284  1.00                 C  
ATOM     48  NZ  LYS A   6      12.807   6.515  -7.022  1.00                 N  
ATOM     49  N   LEU A   7      12.694   7.115   0.385  1.00                 N  
ATOM     50  CA  LEU A   7      11.419   6.729   1.007  1.00                 C  
ATOM     51  C   LEU A   7      10.264   7.395   0.229  1.00                 C  
ATOM     52  O   LEU A   7      10.289   8.600  -0.052  1.00                 O  
ATOM     53  CB  LEU A   7      11.400   7.131   2.483  1.00                 C  
ATOM     54  CG  LEU A   7      10.106   6.841   3.248  1.00                 C  
ATOM     55  CD1 LEU A   7       9.866   5.343   3.349  1.00                 C  
ATOM     56  CD2 LEU A   7      10.150   7.465   4.634  1.00                 C  
ATOM     57  N   ASP A   8       9.296   6.583  -0.186  1.00                 N  
ATOM     58  CA  ASP A   8       8.146   7.068  -0.925  1.00                 C  
ATOM     59  C   ASP A   8       6.904   6.507  -0.238  1.00                 C  
ATOM     60  O   ASP A   8       6.685   5.281  -0.196  1.00                 O  
ATOM     61  CB  ASP A   8       8.236   6.647  -2.393  1.00                 C  
ATOM     62  CG  ASP A   8       7.090   7.187  -3.226  1.00                 C  
ATOM     63  OD1 ASP A   8       6.064   7.587  -2.636  1.00                 O  
ATOM     64  OD2 ASP A   8       7.218   7.211  -4.468  1.00                 O  
ATOM     65  N   LEU A   9       6.173   7.450   0.412  1.00                 N  
ATOM     66  CA  LEU A   9       4.897   7.064   1.035  1.00                 C  
ATOM     67  C   LEU A   9       3.742   7.730   0.256  1.00                 C  
ATOM     68  O   LEU A   9       3.767   8.935  -0.025  1.00                 O  
ATOM     69  CB  LEU A   9       4.878   7.467   2.511  1.00                 C  
ATOM     70  CG  LEU A   9       3.585   7.177   3.276  1.00                 C  
ATOM     71  CD1 LEU A   9       3.344   5.679   3.378  1.00                 C  
ATOM     72  CD2 LEU A   9       3.629   7.802   4.662  1.00                 C  
ATOM     73  N   LYS A  10       2.774   6.918  -0.159  1.00                 N  
ATOM     74  CA  LYS A  10       1.624   7.402  -0.897  1.00                 C  
ATOM     75  C   LYS A  10       0.382   6.842  -0.211  1.00                 C  
ATOM     76  O   LYS A  10       0.163   5.615  -0.169  1.00                 O  
ATOM     77  CB  LYS A  10       1.713   6.980  -2.365  1.00                 C  
ATOM     78  CD  LYS A  10       0.751   7.082  -4.681  1.00                 C  
ATOM     79  CE  LYS A  10      -0.404   7.572  -5.540  1.00                 C  
ATOM     80  CG  LYS A  10       0.572   7.493  -3.229  1.00                 C  
ATOM     81  NZ  LYS A  10      -0.239   7.182  -6.967  1.00                 N  
ATOM     82  N   LEU A  11      -0.349   7.785   0.439  1.00                 N  
ATOM     83  CA  LEU A  11      -1.624   7.399   1.062  1.00                 C  
ATOM     84  C   LEU A  11      -2.780   8.064   0.283  1.00                 C  
ATOM     85  O   LEU A  11      -2.755   9.270   0.003  1.00                 O  
ATOM     86  CB  LEU A  11      -1.643   7.802   2.538  1.00                 C  
ATOM     87  CG  LEU A  11      -2.936   7.513   3.303  1.00                 C  
ATOM     88  CD1 LEU A  11      -3.176   6.015   3.406  1.00                 C  
ATOM     89  CD2 LEU A  11      -2.892   8.138   4.689  1.00                 C  
ATOM     90  N   ASP A  12      -3.748   7.253  -0.131  1.00                 N  
ATOM     91  CA  ASP A  12      -4.897   7.737  -0.870  1.00                 C  
ATOM     92  C   ASP A  12      -6.140   7.176  -0.183  1.00                 C  
ATOM     93  O   ASP A  12      -6.359   5.950  -0.141  1.00                 O  
ATOM     94  CB  ASP A  12      -4.807   7.315  -2.338  1.00                 C  
ATOM     95  CG  ASP A  12      -5.952   7.855  -3.171  1.00                 C  
ATOM     96  OD1 ASP A  12      -6.761   8.640  -2.632  1.00                 O  
ATOM     97  OD2 ASP A  12      -6.043   7.492  -4.363  1.00                 O  
ATOM     98  N   LEU A  13      -6.871   8.119   0.467  1.00                 N  
ATOM     99  CA  LEU A  13      -8.146   7.733   1.090  1.00                 C  
ATOM    100  C   LEU A  13      -9.301   8.399   0.311  1.00                 C  
ATOM    101  O   LEU A  13      -9.276   9.604   0.030  1.00                 O  
ATOM    102  CB  LEU A  13      -8.165   8.136   2.566  1.00                 C  
ATOM    103  CG  LEU A  13      -9.458   7.846   3.331  1.00                 C  
ATOM    104  CD1 LEU A  13      -9.698   6.348   3.434  1.00                 C  
ATOM    105  CD2 LEU A  13      -9.413   8.471   4.717  1.00                 C  
ATOM    106  N   PRO A  14     -10.270   7.588  -0.104  1.00                 N  
ATOM    107  CA  PRO A  14     -11.419   8.072  -0.842  1.00                 C  
ATOM    108  C   PRO A  14     -12.662   7.511  -0.156  1.00                 C  
ATOM    109  O   PRO A  14     -12.881   6.285  -0.114  1.00                 O  
ATOM    110  CB  PRO A  14     -11.210   7.522  -2.254  1.00                 C  
ATOM    111  CD  PRO A  14      -9.291   6.847  -0.994  1.00                 C  
ATOM    112  CG  PRO A  14      -9.738   7.301  -2.355  1.00                 C  
ATOM    113  N   LEU A  15     -13.393   8.454   0.494  1.00                 N  
ATOM    114  CA  LEU A  15     -14.668   8.068   1.117  1.00                 C  
ATOM    115  C   LEU A  15     -15.823   8.734   0.338  1.00                 C  
ATOM    116  O   LEU A  15     -15.798   9.939   0.058  1.00                 O  
ATOM    117  CB  LEU A  15     -14.687   8.471   2.593  1.00                 C  
ATOM    118  CG  LEU A  15     -15.980   8.181   3.358  1.00                 C  
ATOM    119  CD1 LEU A  15     -16.220   6.683   3.461  1.00                 C  
ATOM    120  CD2 LEU A  15     -15.935   8.806   4.744  1.00                 C  
ATOM    121  N   GLY A  16     -16.791   7.922  -0.077  1.00                 N  
ATOM    122  CA  GLY A  16     -17.941   8.407  -0.815  1.00                 C  
ATOM    123  C   GLY A  16     -19.183   7.846  -0.128  1.00                 C  
ATOM    124  O   GLY A  16     -19.402   6.619  -0.086  1.00                 O  
ATOM    125  N   LEU A  17     -19.915   8.789   0.522  1.00                 N  
ATOM    126  CA  LEU A  17     -21.190   8.403   1.145  1.00                 C  
ATOM    127  C   LEU A  17     -22.345   9.068   0.366  1.00                 C  
ATOM    128  O   LEU A  17     -22.320  10.274   0.085  1.00                 O  
ATOM    129  CB  LEU A  17     -21.209   8.806   2.621  1.00                 C  
ATOM    130  CG  LEU A  17     -22.502   8.517   3.386  1.00                 C  
ATOM    131  CD1 LEU A  17     -22.742   7.019   3.489  1.00                 C  
ATOM    132  CD2 LEU A  17     -22.458   9.142   4.772  1.00                 C  
ATOM    133  N   ALA A  18     -23.313   8.257  -0.049  1.00                 N  
ATOM    134  CA  ALA A  18     -24.463   8.741  -0.787  1.00                 C  
ATOM    135  C   ALA A  18     -25.705   8.181  -0.101  1.00                 C  
ATOM    136  O   ALA A  18     -25.924   6.954  -0.059  1.00                 O  
ATOM    137  CB  ALA A  18     -24.372   8.321  -2.246  1.00                 C  
ATOM    138  N   GLY A  19     -26.436   9.123   0.549  1.00                 N  
ATOM    139  CA  GLY A  19     -27.711   8.737   1.172  1.00                 C  
ATOM    140  C   GLY A  19     -28.867   9.403   0.393  1.00                 C  
ATOM    141  O   GLY A  19     -28.842  10.608   0.112  1.00                 O  
ATOM    142  N   CYS A  20     -29.835   8.592  -0.022  1.00                 N  
ATOM    143  CA  CYS A  20     -30.985   9.076  -0.760  1.00                 C  
ATOM    144  C   CYS A  20     -32.227   8.515  -0.074  1.00                 C  
ATOM    145  O   CYS A  20     -32.446   7.289  -0.031  1.00                 O  
ATOM    146  CB  CYS A  20     -30.895   8.655  -2.228  1.00                 C  
ATOM    147  SG  CYS A  20     -29.438   9.281  -3.097  1.00                 S  
ATOM    148  N   CYS A  81      37.354 -12.880 -14.418  1.00                 N  
ATOM    149  CA  CYS A  81      36.079 -12.490 -15.041  1.00                 C  
ATOM    150  C   CYS A  81      34.923 -13.160 -14.262  1.00                 C  
ATOM    151  O   CYS A  81      34.948 -14.360 -13.982  1.00                 O  
ATOM    152  CB  CYS A  81      36.061 -12.887 -16.518  1.00                 C  
ATOM    153  SG  CYS A  81      34.549 -12.428 -17.397  1.00                 S  
ATOM    154  N   LYS A  82      33.955 -12.350 -13.847  1.00                 N  
ATOM    155  CA  LYS A  82      32.805 -12.830 -13.109  1.00                 C  
ATOM    156  C   LYS A  82      31.563 -12.270 -13.796  1.00                 C  
ATOM    157  O   LYS A  82      31.344 -11.040 -13.838  1.00                 O  
ATOM    158  CB  LYS A  82      32.894 -12.405 -11.642  1.00                 C  
ATOM    159  CD  LYS A  82      31.931 -12.500  -9.326  1.00                 C  
ATOM    160  CE  LYS A  82      30.775 -12.986  -8.467  1.00                 C  
ATOM    161  CG  LYS A  82      31.752 -12.914 -10.778  1.00                 C  
ATOM    162  NZ  LYS A  82      30.941 -12.593  -7.040  1.00                 N  
ATOM    163  N   LEU A  83      30.832 -13.210 -14.446  1.00                 N  
ATOM    164  CA  LEU A  83      29.557 -12.830 -15.069  1.00                 C  
ATOM    165  C   LEU A  83      28.401 -13.490 -14.290  1.00                 C  
ATOM    166  O   LEU A  83      28.426 -14.700 -14.009  1.00                 O  
ATOM    167  CB  LEU A  83      29.537 -13.241 -16.543  1.00                 C  
ATOM    168  CG  LEU A  83      28.243 -12.958 -17.308  1.00                 C  
ATOM    169  CD1 LEU A  83      28.000 -11.461 -17.418  1.00                 C  
ATOM    170  CD2 LEU A  83      28.287 -13.590 -18.691  1.00                 C  
ATOM    171  N   ASP A  84      27.433 -12.680 -13.875  1.00                 N  
ATOM    172  CA  ASP A  84      26.284 -13.160 -13.137  1.00                 C  
ATOM    173  C   ASP A  84      25.041 -12.600 -13.823  1.00                 C  
ATOM    174  O   ASP A  84      24.822 -11.380 -13.865  1.00                 O  
ATOM    175  CB  ASP A  84      26.374 -12.736 -11.670  1.00                 C  
ATOM    176  CG  ASP A  84      25.226 -13.272 -10.837  1.00                 C  
ATOM    177  OD1 ASP A  84      24.200 -13.671 -11.426  1.00                 O  
ATOM    178  OD2 ASP A  84      25.353 -13.293  -9.594  1.00                 O  
ATOM    179  N   LEU A  85      24.310 -13.550 -14.473  1.00                 N  
ATOM    180  CA  LEU A  85      23.035 -13.160 -15.096  1.00                 C  
ATOM    181  C   LEU A  85      21.880 -13.830 -14.317  1.00                 C  
ATOM    182  O   LEU A  85      21.905 -15.030 -14.036  1.00                 O  
ATOM    183  CB  LEU A  85      23.017 -13.557 -16.573  1.00                 C  
ATOM    184  CG  LEU A  85      21.725 -13.264 -17.339  1.00                 C  
ATOM    185  CD1 LEU A  85      21.487 -11.765 -17.436  1.00                 C  
ATOM    186  CD2 LEU A  85      21.770 -13.883 -18.727  1.00                 C  
ATOM    187  N   LYS A  86      20.912 -13.010 -13.902  1.00                 N  
ATOM    188  CA  LYS A  86      19.762 -13.500 -13.164  1.00                 C  
ATOM    189  C   LYS A  86      18.519 -12.940 -13.850  1.00                 C  
ATOM    190  O   LYS A  86      18.300 -11.710 -13.893  1.00                 O  
ATOM    191  CB  LYS A  86      19.851 -13.082 -11.695  1.00                 C  
ATOM    192  CD  LYS A  86      18.889 -13.193  -9.379  1.00                 C  
ATOM    193  CE  LYS A  86      17.736 -13.689  -8.521  1.00                 C  
ATOM    194  CG  LYS A  86      18.711 -13.601 -10.832  1.00                 C  
ATOM    195  NZ  LYS A  86      17.901 -13.302  -7.093  1.00                 N  
ATOM    196  N   LEU A  87      17.788 -13.880 -14.501  1.00                 N  
ATOM    197  CA  LEU A  87      16.513 -13.500 -15.124  1.00                 C  
ATOM    198  C   LEU A  87      15.358 -14.160 -14.345  1.00                 C  
ATOM    199  O   LEU A  87      15.383 -15.370 -14.064  1.00                 O  
ATOM    200  CB  LEU A  87      16.493 -13.911 -16.598  1.00                 C  
ATOM    201  CG  LEU A  87      15.199 -13.628 -17.363  1.00                 C  
ATOM    202  CD1 LEU A  87      14.956 -12.130 -17.473  1.00                 C  
ATOM    203  CD2 LEU A  87      15.243 -14.260 -18.746  1.00                 C  
ATOM    204  N   ASP A  88      14.390 -13.350 -13.930  1.00                 N  
ATOM    205  CA  ASP A  88      13.240 -13.830 -13.192  1.00                 C  
ATOM    206  C   ASP A  88      11.998 -13.270 -13.878  1.00                 C  
ATOM    207  O   ASP A  88      11.779 -12.050 -13.920  1.00                 O  
ATOM    208  CB  ASP A  88      13.330 -13.406 -11.725  1.00                 C  
ATOM    209  CG  ASP A  88      12.182 -13.941 -10.892  1.00                 C  
ATOM    210  OD1 ASP A  88      11.155 -14.340 -11.482  1.00                 O  
ATOM    211  OD2 ASP A  88      12.308 -13.963  -9.650  1.00                 O  
ATOM    212  N   LEU A  89      11.267 -14.220 -14.528  1.00                 N  
ATOM    213  CA  LEU A  89       9.991 -13.830 -15.151  1.00                 C  
ATOM    214  C   LEU A  89       8.836 -14.500 -14.372  1.00                 C  
ATOM    215  O   LEU A  89       8.861 -15.700 -14.091  1.00                 O  
ATOM    216  CB  LEU A  89       9.973 -14.227 -16.628  1.00                 C  
ATOM    217  CG  LEU A  89       8.680 -13.934 -17.393  1.00                 C  
ATOM    218  CD1 LEU A  89       8.442 -12.435 -17.490  1.00                 C  
ATOM    219  CD2 LEU A  89       8.725 -14.553 -18.782  1.00                 C  
ATOM    220  N   LYS A  90       7.868 -13.680 -13.957  1.00                 N  
ATOM    221  CA  LYS A  90       6.718 -14.170 -13.219  1.00                 C  
ATOM    222  C   LYS A  90       5.476 -13.610 -13.905  1.00                 C  
ATOM    223  O   LYS A  90       5.257 -12.380 -13.948  1.00                 O  
ATOM    224  CB  LYS A  90       6.807 -13.752 -11.750  1.00                 C  
ATOM    225  CD  LYS A  90       5.845 -13.863  -9.434  1.00                 C  
ATOM    226  CE  LYS A  90       4.692 -14.359  -8.576  1.00                 C  
ATOM    227  CG  LYS A  90       5.667 -14.271 -10.887  1.00                 C  
ATOM    228  NZ  LYS A  90       4.857 -13.973  -7.148  1.00                 N  
ATOM    229  N   LEU A  91       4.745 -14.550 -14.556  1.00                 N  
ATOM    230  CA  LEU A  91       3.470 -14.160 -15.178  1.00                 C  
ATOM    231  C   LEU A  91       2.314 -14.830 -14.400  1.00                 C  
ATOM    232  O   LEU A  91       2.339 -16.040 -14.119  1.00                 O  
ATOM    233  CB  LEU A  91       3.451 -14.556 -16.656  1.00                 C  
ATOM    234  CG  LEU A  91       2.159 -14.262 -17.420  1.00                 C  
ATOM    235  CD1 LEU A  91       1.920 -12.763 -17.516  1.00                 C  
ATOM    236  CD2 LEU A  91       2.203 -14.881 -18.809  1.00                 C  
ATOM    237  N   ASP A  92       1.346 -14.020 -13.985  1.00                 N  
ATOM    238  CA  ASP A  92       0.197 -14.500 -13.246  1.00                 C  
ATOM    239  C   ASP A  92      -1.046 -13.940 -13.933  1.00                 C  
ATOM    240  O   ASP A  92      -1.265 -12.720 -13.975  1.00                 O  
ATOM    241  CB  ASP A  92       0.288 -14.075 -11.779  1.00                 C  
ATOM    242  CG  ASP A  92      -0.860 -14.610 -10.945  1.00                 C  
ATOM    243  OD1 ASP A  92      -1.669 -15.396 -11.483  1.00                 O  
ATOM    244  OD2 ASP A  92      -0.950 -14.245  -9.754  1.00                 O  
ATOM    245  N   LEU A  93      -1.777 -14.890 -14.583  1.00                 N  
ATOM    246  CA  LEU A  93      -3.052 -14.500 -15.206  1.00                 C  
ATOM    247  C   LEU A  93      -4.207 -15.160 -14.427  1.00                 C  
ATOM    248  O   LEU A  93      -4.182 -16.370 -14.146  1.00                 O  
ATOM    249  CB  LEU A  93      -3.073 -14.904 -16.681  1.00                 C  
ATOM    250  CG  LEU A  93      -4.366 -14.611 -17.446  1.00                 C  
ATOM    251  CD1 LEU A  93      -4.601 -13.112 -17.550  1.00                 C  
ATOM    252  CD2 LEU A  93      -4.324 -15.237 -18.832  1.00                 C  
ATOM    253  N   PRO A  94      -5.176 -14.350 -14.012  1.00                 N  
ATOM    254  CA  PRO A  94      -6.325 -14.840 -13.274  1.00                 C  
ATOM    255  C   PRO A  94      -7.568 -14.280 -13.960  1.00                 C  
ATOM    256  O   PRO A  94      -7.787 -13.050 -14.002  1.00                 O  
ATOM    257  CB  PRO A  94      -6.118 -14.293 -11.860  1.00                 C  
ATOM    258  CD  PRO A  94      -4.200 -13.609 -13.119  1.00                 C  
ATOM    259  CG  PRO A  94      -4.646 -14.067 -11.759  1.00                 C  
ATOM    260  N   LEU A  95      -8.299 -15.220 -14.611  1.00                 N  
ATOM    261  CA  LEU A  95      -9.574 -14.830 -15.233  1.00                 C  
ATOM    262  C   LEU A  95     -10.729 -15.500 -14.454  1.00                 C  
ATOM    263  O   LEU A  95     -10.704 -16.700 -14.174  1.00                 O  
ATOM    264  CB  LEU A  95      -9.593 -15.227 -16.711  1.00                 C  
ATOM    265  CG  LEU A  95     -10.885 -14.933 -17.475  1.00                 C  
ATOM    266  CD1 LEU A  95     -11.124 -13.434 -17.571  1.00                 C  
ATOM    267  CD2 LEU A  95     -10.841 -15.552 -18.864  1.00                 C  
ATOM    268  N   GLY A  96     -11.697 -14.690 -14.040  1.00                 N  
ATOM    269  CA  GLY A  96     -12.847 -15.170 -13.301  1.00                 C  
ATOM    270  C   GLY A  96     -14.089 -14.610 -13.988  1.00                 C  
ATOM    271  O   GLY A  96     -14.308 -13.390 -14.030  1.00                 O  
ATOM    272  N   LEU A  97     -14.821 -15.550 -14.638  1.00                 N  
ATOM    273  CA  LEU A  97     -16.096 -15.170 -15.261  1.00                 C  
ATOM    274  C   LEU A  97     -17.251 -15.830 -14.482  1.00                 C  
ATOM    275  O   LEU A  97     -17.226 -17.040 -14.201  1.00                 O  
ATOM    276  CB  LEU A  97     -16.116 -15.581 -16.735  1.00                 C  
ATOM    277  CG  LEU A  97     -17.410 -15.298 -17.500  1.00                 C  
ATOM    278  CD1 LEU A  97     -17.653 -13.800 -17.610  1.00                 C  
ATOM    279  CD2 LEU A  97     -17.366 -15.930 -18.883  1.00                 C  
ATOM    280  N   ALA A  98     -18.219 -15.020 -14.067  1.00                 N  
ATOM    281  CA  ALA A  98     -19.369 -15.510 -13.329  1.00                 C  
ATOM    282  C   ALA A  98     -20.611 -14.950 -14.015  1.00                 C  
ATOM    283  O   ALA A  98     -20.830 -13.720 -14.057  1.00                 O  
ATOM    284  CB  ALA A  98     -19.279 -15.094 -11.869  1.00                 C  
ATOM    285  N   GLY A  99     -21.342 -15.890 -14.665  1.00                 N  
ATOM    286  CA  GLY A  99     -22.617 -15.500 -15.288  1.00                 C  
ATOM    287  C   GLY A  99     -23.773 -16.170 -14.509  1.00                 C  
ATOM    288  O   GLY A  99     -23.748 -17.370 -14.229  1.00                 O  
ATOM    289  N   CYS A 100     -24.741 -15.360 -14.094  1.00                 N  
ATOM    290  CA  CYS A 100     -25.891 -15.840 -13.356  1.00                 C  
ATOM    291  C   CYS A 100     -27.133 -15.280 -14.043  1.00                 C  
ATOM    292  O   CYS A 100     -27.352 -14.050 -14.085  1.00                 O  
ATOM    293  CB  CYS A 100     -25.802 -15.415 -11.889  1.00                 C  
ATOM    294  SG  CYS A 100     -24.346 -16.040 -11.018  1.00                 S  
TER
ATOM    295  N   CYS B  21      32.260   1.177   0.247  1.00                 N  
ATOM    296  CA  CYS B  21      30.985   0.791   0.870  1.00                 C  
ATOM    297  C   CYS B  21      29.829   1.457   0.091  1.00                 C  
ATOM    298  O   CYS B  21      29.854   2.662  -0.190  1.00                 O  
ATOM    299  CB  CYS B  21      30.966   1.194   2.346  1.00                 C  
ATOM    300  SG  CYS B  21      29.453   0.739   3.225  1.00                 S  
ATOM    301  N   LYS B  22      28.861   0.646  -0.324  1.00                 N  
ATOM    302  CA  LYS B  22      27.711   1.130  -1.062  1.00                 C  
ATOM    303  C   LYS B  22      26.469   0.569  -0.376  1.00                 C  
ATOM    304  O   LYS B  22      26.250  -0.657  -0.333  1.00                 O  
ATOM    305  CB  LYS B  22      27.801   0.709  -2.530  1.00                 C  
ATOM    306  CD  LYS B  22      26.839   0.811  -4.846  1.00                 C  
ATOM    307  CE  LYS B  22      25.684   1.301  -5.705  1.00                 C  
ATOM    308  CG  LYS B  22      26.660   1.222  -3.394  1.00                 C  
ATOM    309  NZ  LYS B  22      25.850   0.912  -7.132  1.00                 N  
ATOM    310  N   LEU B  23      25.738   1.512   0.275  1.00                 N  
ATOM    311  CA  LEU B  23      24.463   1.126   0.897  1.00                 C  
ATOM    312  C   LEU B  23      23.307   1.792   0.119  1.00                 C  
ATOM    313  O   LEU B  23      23.332   2.997  -0.162  1.00                 O  
ATOM    314  CB  LEU B  23      24.444   1.528   2.373  1.00                 C  
ATOM    315  CG  LEU B  23      25.533   0.917   3.256  1.00                 C  
ATOM    316  CD1 LEU B  23      25.451   1.469   4.671  1.00                 C  
ATOM    317  CD2 LEU B  23      25.423  -0.600   3.274  1.00                 C  
ATOM    318  N   ASP B  24      22.339   0.980  -0.296  1.00                 N  
ATOM    319  CA  ASP B  24      21.190   1.465  -1.035  1.00                 C  
ATOM    320  C   ASP B  24      19.947   0.904  -0.348  1.00                 C  
ATOM    321  O   ASP B  24      19.728  -0.323  -0.306  1.00                 O  
ATOM    322  CB  ASP B  24      21.280   1.044  -2.503  1.00                 C  
ATOM    323  CG  ASP B  24      20.135   1.584  -3.336  1.00                 C  
ATOM    324  OD1 ASP B  24      19.109   1.984  -2.746  1.00                 O  
ATOM    325  OD2 ASP B  24      20.263   1.608  -4.578  1.00                 O  
ATOM    326  N   LEU B  25      19.216   1.847   0.302  1.00                 N  
ATOM    327  CA  LEU B  25      17.941   1.461   0.925  1.00                 C  
ATOM    328  C   LEU B  25      16.786   2.127   0.146  1.00                 C  
ATOM    329  O   LEU B  25      16.811   3.332  -0.135  1.00                 O  
ATOM    330  CB  LEU B  25      17.922   1.864   2.401  1.00                 C  
ATOM    331  CG  LEU B  25      19.012   1.253   3.284  1.00                 C  
ATOM    332  CD1 LEU B  25      18.931   1.807   4.698  1.00                 C  
ATOM    333  CD2 LEU B  25      18.903  -0.264   3.303  1.00                 C  
ATOM    334  N   LYS B  26      15.818   1.315  -0.269  1.00                 N  
ATOM    335  CA  LYS B  26      14.668   1.799  -1.007  1.00                 C  
ATOM    336  C   LYS B  26      13.425   1.239  -0.321  1.00                 C  
ATOM    337  O   LYS B  26      13.206   0.012  -0.279  1.00                 O  
ATOM    338  CB  LYS B  26      14.757   1.377  -2.475  1.00                 C  
ATOM    339  CD  LYS B  26      13.795   1.479  -4.791  1.00                 C  
ATOM    340  CE  LYS B  26      12.640   1.969  -5.650  1.00                 C  
ATOM    341  CG  LYS B  26      13.616   1.890  -3.339  1.00                 C  
ATOM    342  NZ  LYS B  26      12.805   1.579  -7.077  1.00                 N  
ATOM    343  N   LEU B  27      12.694   2.181   0.330  1.00                 N  
ATOM    344  CA  LEU B  27      11.419   1.795   0.952  1.00                 C  
ATOM    345  C   LEU B  27      10.264   2.461   0.173  1.00                 C  
ATOM    346  O   LEU B  27      10.289   3.666  -0.107  1.00                 O  
ATOM    347  CB  LEU B  27      11.399   2.197   2.428  1.00                 C  
ATOM    348  CG  LEU B  27      12.489   1.587   3.312  1.00                 C  
ATOM    349  CD1 LEU B  27      12.407   2.140   4.726  1.00                 C  
ATOM    350  CD2 LEU B  27      12.379   0.070   3.330  1.00                 C  
ATOM    351  N   ASP B  28       9.296   1.650  -0.241  1.00                 N  
ATOM    352  CA  ASP B  28       8.146   2.134  -0.980  1.00                 C  
ATOM    353  C   ASP B  28       6.904   1.573  -0.293  1.00                 C  
ATOM    354  O   ASP B  28       6.685   0.347  -0.251  1.00                 O  
ATOM    355  CB  ASP B  28       8.236   1.712  -2.448  1.00                 C  
ATOM    356  CG  ASP B  28       7.090   2.251  -3.281  1.00                 C  
ATOM    357  OD1 ASP B  28       6.064   2.651  -2.691  1.00                 O  
ATOM    358  OD2 ASP B  28       7.217   2.275  -4.523  1.00                 O  
ATOM    359  N   LEU B  29       6.173   2.516   0.357  1.00                 N  
ATOM    360  CA  LEU B  29       4.897   2.130   0.980  1.00                 C  
ATOM    361  C   LEU B  29       3.742   2.796   0.201  1.00                 C  
ATOM    362  O   LEU B  29       3.767   4.001  -0.080  1.00                 O  
ATOM    363  CB  LEU B  29       4.878   2.533   2.456  1.00                 C  
ATOM    364  CG  LEU B  29       5.968   1.922   3.339  1.00                 C  
ATOM    365  CD1 LEU B  29       5.886   2.476   4.754  1.00                 C  
ATOM    366  CD2 LEU B  29       5.858   0.405   3.358  1.00                 C  
ATOM    367  N   LYS B  30       2.774   1.985  -0.214  1.00                 N  
ATOM    368  CA  LYS B  30       1.624   2.469  -0.952  1.00                 C  
ATOM    369  C   LYS B  30       0.382   1.908  -0.266  1.00                 C  
ATOM    370  O   LYS B  30       0.163   0.682  -0.224  1.00                 O  
ATOM    371  CB  LYS B  30       1.714   2.048  -2.420  1.00                 C  
ATOM    372  CD  LYS B  30       0.752   2.150  -4.736  1.00                 C  
ATOM    373  CE  LYS B  30      -0.403   2.640  -5.595  1.00                 C  
ATOM    374  CG  LYS B  30       0.573   2.561  -3.284  1.00                 C  
ATOM    375  NZ  LYS B  30      -0.237   2.251  -7.022  1.00                 N  
ATOM    376  N   LEU B  31      -0.349   2.851   0.384  1.00                 N  
ATOM    377  CA  LEU B  31      -1.624   2.465   1.007  1.00                 C  
ATOM    378  C   LEU B  31      -2.780   3.131   0.228  1.00                 C  
ATOM    379  O   LEU B  31      -2.755   4.336  -0.052  1.00                 O  
ATOM    380  CB  LEU B  31      -1.643   2.868   2.483  1.00                 C  
ATOM    381  CG  LEU B  31      -0.553   2.258   3.366  1.00                 C  
ATOM    382  CD1 LEU B  31      -0.634   2.811   4.780  1.00                 C  
ATOM    383  CD2 LEU B  31      -0.662   0.741   3.385  1.00                 C  
ATOM    384  N   ASP B  32      -3.748   2.319  -0.187  1.00                 N  
ATOM    385  CA  ASP B  32      -4.897   2.803  -0.925  1.00                 C  
ATOM    386  C   ASP B  32      -6.140   2.243  -0.238  1.00                 C  
ATOM    387  O   ASP B  32      -6.359   1.016  -0.196  1.00                 O  
ATOM    388  CB  ASP B  32      -4.808   2.381  -2.393  1.00                 C  
ATOM    389  CG  ASP B  32      -5.954   2.921  -3.225  1.00                 C  
ATOM    390  OD1 ASP B  32      -6.762   3.706  -2.686  1.00                 O  
ATOM    391  OD2 ASP B  32      -6.045   2.558  -4.417  1.00                 O  
ATOM    392  N   LEU B  33      -6.871   3.186   0.412  1.00                 N  
ATOM    393  CA  LEU B  33      -8.146   2.800   1.035  1.00                 C  
ATOM    394  C   LEU B  33      -9.301   3.465   0.256  1.00                 C  
ATOM    395  O   LEU B  33      -9.276   4.671  -0.025  1.00                 O  
ATOM    396  CB  LEU B  33      -8.165   3.203   2.511  1.00                 C  
ATOM    397  CG  LEU B  33      -7.075   2.594   3.394  1.00                 C  
ATOM    398  CD1 LEU B  33      -7.157   3.148   4.808  1.00                 C  
ATOM    399  CD2 LEU B  33      -7.184   1.077   3.413  1.00                 C  
ATOM    400  N   PRO B  34     -10.270   2.654  -0.159  1.00                 N  
ATOM    401  CA  PRO B  34     -11.419   3.138  -0.897  1.00                 C  
ATOM    402  C   PRO B  34     -12.662   2.578  -0.211  1.00                 C  
ATOM    403  O   PRO B  34     -12.881   1.351  -0.169  1.00                 O  
ATOM    404  CB  PRO B  34     -11.211   2.588  -2.309  1.00                 C  
ATOM    405  CD  PRO B  34      -9.291   1.912  -1.049  1.00                 C  
ATOM    406  CG  PRO B  34      -9.739   2.366  -2.410  1.00                 C  
ATOM    407  N   LEU B  35     -13.393   3.520   0.439  1.00                 N  
ATOM    408  CA  LEU B  35     -14.668   3.134   1.062  1.00                 C  
ATOM    409  C   LEU B  35     -15.823   3.800   0.283  1.00                 C  
ATOM    410  O   LEU B  35     -15.798   5.005   0.003  1.00                 O  
ATOM    411  CB  LEU B  35     -14.687   3.537   2.538  1.00                 C  
ATOM    412  CG  LEU B  35     -13.597   2.926   3.421  1.00                 C  
ATOM    413  CD1 LEU B  35     -13.678   3.480   4.835  1.00                 C  
ATOM    414  CD2 LEU B  35     -13.706   1.409   3.440  1.00                 C  
ATOM    415  N   GLY B  36     -16.791   2.989  -0.132  1.00                 N  
ATOM    416  CA  GLY B  36     -17.941   3.473  -0.870  1.00                 C  
ATOM    417  C   GLY B  36     -19.183   2.912  -0.184  1.00                 C  
ATOM    418  O   GLY B  36     -19.402   1.686  -0.141  1.00                 O  
ATOM    419  N   LEU B  37     -19.915   3.855   0.467  1.00                 N  
ATOM    420  CA  LEU B  37     -21.190   3.469   1.090  1.00                 C  
ATOM    421  C   LEU B  37     -22.345   4.135   0.311  1.00                 C  
ATOM    422  O   LEU B  37     -22.320   5.340   0.030  1.00                 O  
ATOM    423  CB  LEU B  37     -21.209   3.872   2.566  1.00                 C  
ATOM    424  CG  LEU B  37     -20.119   3.261   3.449  1.00                 C  
ATOM    425  CD1 LEU B  37     -20.200   3.815   4.863  1.00                 C  
ATOM    426  CD2 LEU B  37     -20.228   1.744   3.468  1.00                 C  
ATOM    427  N   ALA B  38     -23.313   3.323  -0.104  1.00                 N  
ATOM    428  CA  ALA B  38     -24.463   3.808  -0.842  1.00                 C  
ATOM    429  C   ALA B  38     -25.705   3.247  -0.156  1.00                 C  
ATOM    430  O   ALA B  38     -25.924   2.020  -0.114  1.00                 O  
ATOM    431  CB  ALA B  38     -24.372   3.389  -2.301  1.00                 C  
ATOM    432  N   GLY B  39     -26.436   4.190   0.494  1.00                 N  
ATOM    433  CA  GLY B  39     -27.711   3.804   1.117  1.00                 C  
ATOM    434  C   GLY B  39     -28.867   4.470   0.338  1.00                 C  
ATOM    435  O   GLY B  39     -28.842   5.675   0.057  1.00                 O  
ATOM    436  N   CYS B  40     -29.835   3.658  -0.077  1.00                 N  
ATOM    437  CA  CYS B  40     -30.985   4.142  -0.815  1.00                 C  
ATOM    438  C   CYS B  40     -32.227   3.582  -0.129  1.00                 C  
ATOM    439  O   CYS B  40     -32.446   2.355  -0.086  1.00                 O  
ATOM    440  CB  CYS B  40     -30.896   3.720  -2.283  1.00                 C  
ATOM    441  SG  CYS B  40     -29.439   4.345  -3.152  1.00                 S  
ATOM    442  N   CYS B 101      37.354  -7.940 -14.363  1.00                 N  
ATOM    443  CA  CYS B 101      36.079  -7.560 -14.986  1.00                 C  
ATOM    444  C   CYS B 101      34.923  -8.220 -14.207  1.00                 C  
ATOM    445  O   CYS B 101      34.948  -9.430 -13.926  1.00                 O  
ATOM    446  CB  CYS B 101      36.059  -7.971 -16.460  1.00                 C  
ATOM    447  SG  CYS B 101      34.544  -7.524 -17.339  1.00                 S  
ATOM    448  N   LYS B 102      33.955  -7.410 -13.792  1.00                 N  
ATOM    449  CA  LYS B 102      32.805  -7.900 -13.054  1.00                 C  
ATOM    450  C   LYS B 102      31.563  -7.340 -13.740  1.00                 C  
ATOM    451  O   LYS B 102      31.344  -6.110 -13.783  1.00                 O  
ATOM    452  CB  LYS B 102      32.894  -7.482 -11.585  1.00                 C  
ATOM    453  CD  LYS B 102      31.932  -7.593  -9.269  1.00                 C  
ATOM    454  CE  LYS B 102      30.779  -8.089  -8.411  1.00                 C  
ATOM    455  CG  LYS B 102      31.754  -8.001 -10.722  1.00                 C  
ATOM    456  NZ  LYS B 102      30.944  -7.703  -6.983  1.00                 N  
ATOM    457  N   LEU B 103      30.832  -8.280 -14.391  1.00                 N  
ATOM    458  CA  LEU B 103      29.557  -7.890 -15.014  1.00                 C  
ATOM    459  C   LEU B 103      28.401  -8.560 -14.235  1.00                 C  
ATOM    460  O   LEU B 103      28.426  -9.760 -13.954  1.00                 O  
ATOM    461  CB  LEU B 103      29.539  -8.287 -16.491  1.00                 C  
ATOM    462  CG  LEU B 103      30.630  -7.675 -17.372  1.00                 C  
ATOM    463  CD1 LEU B 103      30.549  -8.223 -18.788  1.00                 C  
ATOM    464  CD2 LEU B 103      30.522  -6.158 -17.385  1.00                 C  
ATOM    465  N   ASP B 104      27.433  -7.750 -13.820  1.00                 N  
ATOM    466  CA  ASP B 104      26.284  -8.230 -13.082  1.00                 C  
ATOM    467  C   ASP B 104      25.041  -7.670 -13.768  1.00                 C  
ATOM    468  O   ASP B 104      24.822  -6.440 -13.810  1.00                 O  
ATOM    469  CB  ASP B 104      26.374  -7.806 -11.615  1.00                 C  
ATOM    470  CG  ASP B 104      25.226  -8.342 -10.782  1.00                 C  
ATOM    471  OD1 ASP B 104      24.417  -9.126 -11.320  1.00                 O  
ATOM    472  OD2 ASP B 104      25.136  -7.977  -9.591  1.00                 O  
ATOM    473  N   LEU B 105      24.310  -8.610 -14.418  1.00                 N  
ATOM    474  CA  LEU B 105      23.035  -8.230 -15.041  1.00                 C  
ATOM    475  C   LEU B 105      21.880  -8.890 -14.262  1.00                 C  
ATOM    476  O   LEU B 105      21.905 -10.100 -13.981  1.00                 O  
ATOM    477  CB  LEU B 105      23.015  -8.641 -16.515  1.00                 C  
ATOM    478  CG  LEU B 105      24.103  -8.034 -17.402  1.00                 C  
ATOM    479  CD1 LEU B 105      24.021  -8.595 -18.814  1.00                 C  
ATOM    480  CD2 LEU B 105      23.991  -6.517 -17.429  1.00                 C  
ATOM    481  N   LYS B 106      20.912  -8.080 -13.847  1.00                 N  
ATOM    482  CA  LYS B 106      19.762  -8.570 -13.109  1.00                 C  
ATOM    483  C   LYS B 106      18.519  -8.000 -13.795  1.00                 C  
ATOM    484  O   LYS B 106      18.300  -6.780 -13.838  1.00                 O  
ATOM    485  CB  LYS B 106      19.854  -8.159 -11.638  1.00                 C  
ATOM    486  CD  LYS B 106      18.897  -8.277  -9.321  1.00                 C  
ATOM    487  CE  LYS B 106      17.745  -8.773  -8.463  1.00                 C  
ATOM    488  CG  LYS B 106      18.716  -8.678 -10.776  1.00                 C  
ATOM    489  NZ  LYS B 106      17.913  -8.394  -7.033  1.00                 N  
ATOM    490  N   LEU B 107      17.788  -8.950 -14.446  1.00                 N  
ATOM    491  CA  LEU B 107      16.513  -8.560 -15.069  1.00                 C  
ATOM    492  C   LEU B 107      15.358  -9.230 -14.290  1.00                 C  
ATOM    493  O   LEU B 107      15.383 -10.430 -14.009  1.00                 O  
ATOM    494  CB  LEU B 107      16.495  -8.957 -16.546  1.00                 C  
ATOM    495  CG  LEU B 107      17.586  -8.345 -17.426  1.00                 C  
ATOM    496  CD1 LEU B 107      17.505  -8.893 -18.843  1.00                 C  
ATOM    497  CD2 LEU B 107      17.478  -6.828 -17.439  1.00                 C  
ATOM    498  N   ASP B 108      14.390  -8.420 -13.875  1.00                 N  
ATOM    499  CA  ASP B 108      13.240  -8.900 -13.136  1.00                 C  
ATOM    500  C   ASP B 108      11.998  -8.340 -13.823  1.00                 C  
ATOM    501  O   ASP B 108      11.779  -7.110 -13.865  1.00                 O  
ATOM    502  CB  ASP B 108      13.330  -8.475 -11.669  1.00                 C  
ATOM    503  CG  ASP B 108      12.183  -9.010 -10.836  1.00                 C  
ATOM    504  OD1 ASP B 108      11.156  -9.410 -11.425  1.00                 O  
ATOM    505  OD2 ASP B 108      12.310  -9.031  -9.593  1.00                 O  
ATOM    506  N   LEU B 109      11.267  -9.280 -14.473  1.00                 N  
ATOM    507  CA  LEU B 109       9.991  -8.900 -15.096  1.00                 C  
ATOM    508  C   LEU B 109       8.836  -9.560 -14.317  1.00                 C  
ATOM    509  O   LEU B 109       8.861 -10.770 -14.036  1.00                 O  
ATOM    510  CB  LEU B 109       9.971  -9.311 -16.570  1.00                 C  
ATOM    511  CG  LEU B 109      11.059  -8.703 -17.458  1.00                 C  
ATOM    512  CD1 LEU B 109      10.976  -9.265 -18.869  1.00                 C  
ATOM    513  CD2 LEU B 109      10.946  -7.187 -17.484  1.00                 C  
ATOM    514  N   LYS B 110       7.868  -8.750 -13.902  1.00                 N  
ATOM    515  CA  LYS B 110       6.718  -9.230 -13.164  1.00                 C  
ATOM    516  C   LYS B 110       5.476  -8.670 -13.850  1.00                 C  
ATOM    517  O   LYS B 110       5.257  -7.450 -13.892  1.00                 O  
ATOM    518  CB  LYS B 110       6.808  -8.806 -11.697  1.00                 C  
ATOM    519  CD  LYS B 110       5.845  -8.901  -9.381  1.00                 C  
ATOM    520  CE  LYS B 110       4.689  -9.387  -8.522  1.00                 C  
ATOM    521  CG  LYS B 110       5.666  -9.315 -10.832  1.00                 C  
ATOM    522  NZ  LYS B 110       4.854  -8.994  -7.095  1.00                 N  
ATOM    523  N   LEU B 111       4.745  -9.620 -14.501  1.00                 N  
ATOM    524  CA  LEU B 111       3.470  -9.230 -15.123  1.00                 C  
ATOM    525  C   LEU B 111       2.314  -9.900 -14.345  1.00                 C  
ATOM    526  O   LEU B 111       2.339 -11.100 -14.064  1.00                 O  
ATOM    527  CB  LEU B 111       3.451  -9.626 -16.601  1.00                 C  
ATOM    528  CG  LEU B 111       4.542  -9.013 -17.481  1.00                 C  
ATOM    529  CD1 LEU B 111       4.461  -9.561 -18.898  1.00                 C  
ATOM    530  CD2 LEU B 111       4.434  -7.496 -17.493  1.00                 C  
ATOM    531  N   ASP B 112       1.346  -9.090 -13.930  1.00                 N  
ATOM    532  CA  ASP B 112       0.197  -9.570 -13.191  1.00                 C  
ATOM    533  C   ASP B 112      -1.046  -9.010 -13.878  1.00                 C  
ATOM    534  O   ASP B 112      -1.265  -7.780 -13.920  1.00                 O  
ATOM    535  CB  ASP B 112       0.288  -9.145 -11.724  1.00                 C  
ATOM    536  CG  ASP B 112      -0.860  -9.680 -10.890  1.00                 C  
ATOM    537  OD1 ASP B 112      -1.669 -10.466 -11.428  1.00                 O  
ATOM    538  OD2 ASP B 112      -0.950  -9.315  -9.699  1.00                 O  
ATOM    539  N   LEU B 113      -1.777  -9.950 -14.528  1.00                 N  
ATOM    540  CA  LEU B 113      -3.052  -9.570 -15.151  1.00                 C  
ATOM    541  C   LEU B 113      -4.207 -10.230 -14.372  1.00                 C  
ATOM    542  O   LEU B 113      -4.182 -11.440 -14.091  1.00                 O  
ATOM    543  CB  LEU B 113      -3.072  -9.981 -16.625  1.00                 C  
ATOM    544  CG  LEU B 113      -1.984  -9.374 -17.512  1.00                 C  
ATOM    545  CD1 LEU B 113      -2.066  -9.935 -18.924  1.00                 C  
ATOM    546  CD2 LEU B 113      -2.096  -7.857 -17.539  1.00                 C  
ATOM    547  N   PRO B 114      -5.176  -9.420 -13.957  1.00                 N  
ATOM    548  CA  PRO B 114      -6.325  -9.900 -13.219  1.00                 C  
ATOM    549  C   PRO B 114      -7.568  -9.340 -13.905  1.00                 C  
ATOM    550  O   PRO B 114      -7.787  -8.120 -13.947  1.00                 O  
ATOM    551  CB  PRO B 114      -6.116  -9.347 -11.808  1.00                 C  
ATOM    552  CD  PRO B 114      -4.195  -8.678 -13.069  1.00                 C  
ATOM    553  CG  PRO B 114      -4.644  -9.128 -11.707  1.00                 C  
ATOM    554  N   LEU B 115      -8.299 -10.290 -14.555  1.00                 N  
ATOM    555  CA  LEU B 115      -9.574  -9.900 -15.178  1.00                 C  
ATOM    556  C   LEU B 115     -10.729 -10.570 -14.399  1.00                 C  
ATOM    557  O   LEU B 115     -10.704 -11.770 -14.119  1.00                 O  
ATOM    558  CB  LEU B 115      -9.592 -10.297 -16.655  1.00                 C  
ATOM    559  CG  LEU B 115      -8.501  -9.685 -17.535  1.00                 C  
ATOM    560  CD1 LEU B 115      -8.582 -10.233 -18.952  1.00                 C  
ATOM    561  CD2 LEU B 115      -8.609  -8.168 -17.548  1.00                 C  
ATOM    562  N   GLY B 116     -11.697  -9.750 -13.985  1.00                 N  
ATOM    563  CA  GLY B 116     -12.847 -10.240 -13.246  1.00                 C  
ATOM    564  C   GLY B 116     -14.089  -9.680 -13.933  1.00                 C  
ATOM    565  O   GLY B 116     -14.308  -8.450 -13.975  1.00                 O  
ATOM    566  N   LEU B 117     -14.821 -10.620 -14.583  1.00                 N  
ATOM    567  CA  LEU B 117     -16.096 -10.230 -15.206  1.00                 C  
ATOM    568  C   LEU B 117     -17.251 -10.900 -14.427  1.00                 C  
ATOM    569  O   LEU B 117     -17.226 -12.110 -14.146  1.00                 O  
ATOM    570  CB  LEU B 117     -16.114 -10.627 -16.683  1.00                 C  
ATOM    571  CG  LEU B 117     -15.023 -10.015 -17.563  1.00                 C  
ATOM    572  CD1 LEU B 117     -15.104 -10.563 -18.980  1.00                 C  
ATOM    573  CD2 LEU B 117     -15.131  -8.498 -17.576  1.00                 C  
ATOM    574  N   ALA B 118     -18.219 -10.090 -14.012  1.00                 N  
ATOM    575  CA  ALA B 118     -19.369 -10.570 -13.274  1.00                 C  
ATOM    576  C   ALA B 118     -20.611 -10.010 -13.960  1.00                 C  
ATOM    577  O   ALA B 118     -20.830  -8.790 -14.002  1.00                 O  
ATOM    578  CB  ALA B 118     -19.278 -10.147 -11.816  1.00                 C  
ATOM    579  N   GLY B 119     -21.342 -10.960 -14.610  1.00                 N  
ATOM    580  CA  GLY B 119     -22.617 -10.570 -15.233  1.00                 C  
ATOM    581  C   GLY B 119     -23.773 -11.240 -14.454  1.00                 C  
ATOM    582  O   GLY B 119     -23.748 -12.440 -14.174  1.00                 O  
ATOM    583  N   CYS B 120     -24.741 -10.420 -14.039  1.00                 N  
ATOM    584  CA  CYS B 120     -25.891 -10.910 -13.301  1.00                 C  
ATOM    585  C   CYS B 120     -27.133 -10.350 -13.988  1.00                 C  
ATOM    586  O   CYS B 120     -27.352  -9.120 -14.030  1.00                 O  
ATOM    587  CB  CYS B 120     -25.803 -10.492 -11.832  1.00                 C  
ATOM    588  SG  CYS B 120     -24.344 -11.115 -10.965  1.00                 S  
TER
ATOM    589  N   CYS C  41      32.260  -3.756   0.192  1.00                 N  
ATOM    590  CA  CYS C  41      30.985  -4.142   0.815  1.00                 C  
ATOM    591  C   CYS C  41      29.829  -3.477   0.036  1.00                 C  
ATOM    592  O   CYS C  41      29.854  -2.271  -0.245  1.00                 O  
ATOM    593  CB  CYS C  41      30.966  -3.739   2.291  1.00                 C  
ATOM    594  SG  CYS C  41      29.453  -4.193   3.170  1.00                 S  
ATOM    595  N   LYS C  42      28.861  -4.288  -0.379  1.00                 N  
ATOM    596  CA  LYS C  42      27.711  -3.804  -1.117  1.00                 C  
ATOM    597  C   LYS C  42      26.469  -4.364  -0.431  1.00                 C  
ATOM    598  O   LYS C  42      26.250  -5.591  -0.389  1.00                 O  
ATOM    599  CB  LYS C  42      27.800  -4.226  -2.585  1.00                 C  
ATOM    600  CD  LYS C  42      26.838  -4.124  -4.901  1.00                 C  
ATOM    601  CE  LYS C  42      25.683  -3.634  -5.760  1.00                 C  
ATOM    602  CG  LYS C  42      26.659  -3.713  -3.449  1.00                 C  
ATOM    603  NZ  LYS C  42      25.848  -4.024  -7.187  1.00                 N  
ATOM    604  N   LEU C  43      25.738  -3.422   0.220  1.00                 N  
ATOM    605  CA  LEU C  43      24.463  -3.808   0.842  1.00                 C  
ATOM    606  C   LEU C  43      23.307  -3.142   0.064  1.00                 C  
ATOM    607  O   LEU C  43      23.332  -1.937  -0.217  1.00                 O  
ATOM    608  CB  LEU C  43      24.444  -3.406   2.318  1.00                 C  
ATOM    609  CG  LEU C  43      23.150  -3.696   3.083  1.00                 C  
ATOM    610  CD1 LEU C  43      22.910  -5.194   3.184  1.00                 C  
ATOM    611  CD2 LEU C  43      23.194  -3.072   4.469  1.00                 C  
ATOM    612  N   ASP C  44      22.339  -3.953  -0.351  1.00                 N  
ATOM    613  CA  ASP C  44      21.190  -3.469  -1.090  1.00                 C  
ATOM    614  C   ASP C  44      19.947  -4.030  -0.403  1.00                 C  
ATOM    615  O   ASP C  44      19.728  -5.256  -0.361  1.00                 O  
ATOM    616  CB  ASP C  44      21.280  -3.891  -2.558  1.00                 C  
ATOM    617  CG  ASP C  44      20.135  -3.351  -3.391  1.00                 C  
ATOM    618  OD1 ASP C  44      19.108  -2.952  -2.801  1.00                 O  
ATOM    619  OD2 ASP C  44      20.262  -3.328  -4.633  1.00                 O  
ATOM    620  N   LEU C  45      19.216  -3.087   0.247  1.00                 N  
ATOM    621  CA  LEU C  45      17.941  -3.473   0.870  1.00                 C  
ATOM    622  C   LEU C  45      16.786  -2.807   0.091  1.00                 C  
ATOM    623  O   LEU C  45      16.811  -1.602  -0.190  1.00                 O  
ATOM    624  CB  LEU C  45      17.922  -3.070   2.346  1.00                 C  
ATOM    625  CG  LEU C  45      16.629  -3.360   3.111  1.00                 C  
ATOM    626  CD1 LEU C  45      16.389  -4.858   3.214  1.00                 C  
ATOM    627  CD2 LEU C  45      16.674  -2.735   4.497  1.00                 C  
ATOM    628  N   LYS C  46      15.818  -3.619  -0.324  1.00                 N  
ATOM    629  CA  LYS C  46      14.668  -3.134  -1.062  1.00                 C  
ATOM    630  C   LYS C  46      13.425  -3.695  -0.376  1.00                 C  
ATOM    631  O   LYS C  46      13.206  -4.922  -0.334  1.00                 O  
ATOM    632  CB  LYS C  46      14.758  -3.554  -2.530  1.00                 C  
ATOM    633  CD  LYS C  46      13.796  -3.451  -4.846  1.00                 C  
ATOM    634  CE  LYS C  46      12.642  -2.960  -5.705  1.00                 C  
ATOM    635  CG  LYS C  46      13.617  -3.040  -3.394  1.00                 C  
ATOM    636  NZ  LYS C  46      12.807  -3.348  -7.133  1.00                 N  
ATOM    637  N   LEU C  47      12.694  -2.752   0.274  1.00                 N  
ATOM    638  CA  LEU C  47      11.419  -3.138   0.897  1.00                 C  
ATOM    639  C   LEU C  47      10.264  -2.472   0.118  1.00                 C  
ATOM    640  O   LEU C  47      10.289  -1.267  -0.162  1.00                 O  
ATOM    641  CB  LEU C  47      11.400  -2.735   2.373  1.00                 C  
ATOM    642  CG  LEU C  47      10.107  -3.025   3.138  1.00                 C  
ATOM    643  CD1 LEU C  47       9.867  -4.523   3.241  1.00                 C  
ATOM    644  CD2 LEU C  47      10.152  -2.400   4.524  1.00                 C  
ATOM    645  N   ASP C  48       9.296  -3.284  -0.296  1.00                 N  
ATOM    646  CA  ASP C  48       8.146  -2.800  -1.035  1.00                 C  
ATOM    647  C   ASP C  48       6.904  -3.360  -0.348  1.00                 C  
ATOM    648  O   ASP C  48       6.685  -4.587  -0.306  1.00                 O  
ATOM    649  CB  ASP C  48       8.236  -3.223  -2.503  1.00                 C  
ATOM    650  CG  ASP C  48       7.089  -2.683  -3.335  1.00                 C  
ATOM    651  OD1 ASP C  48       6.064  -2.283  -2.746  1.00                 O  
ATOM    652  OD2 ASP C  48       7.217  -2.661  -4.578  1.00                 O  
ATOM    653  N   LEU C  49       6.173  -2.418   0.302  1.00                 N  
ATOM    654  CA  LEU C  49       4.897  -2.803   0.925  1.00                 C  
ATOM    655  C   LEU C  49       3.742  -2.138   0.146  1.00                 C  
ATOM    656  O   LEU C  49       3.767  -0.933  -0.135  1.00                 O  
ATOM    657  CB  LEU C  49       4.878  -2.399   2.401  1.00                 C  
ATOM    658  CG  LEU C  49       3.584  -2.687   3.165  1.00                 C  
ATOM    659  CD1 LEU C  49       3.343  -4.185   3.269  1.00                 C  
ATOM    660  CD2 LEU C  49       3.628  -2.061   4.551  1.00                 C  
ATOM    661  N   LYS C  50       2.774  -2.949  -0.269  1.00                 N  
ATOM    662  CA  LYS C  50       1.624  -2.465  -1.007  1.00                 C  
ATOM    663  C   LYS C  50       0.382  -3.026  -0.321  1.00                 C  
ATOM    664  O   LYS C  50       0.163  -4.252  -0.279  1.00                 O  
ATOM    665  CB  LYS C  50       1.714  -2.886  -2.475  1.00                 C  
ATOM    666  CD  LYS C  50       0.752  -2.784  -4.791  1.00                 C  
ATOM    667  CE  LYS C  50      -0.403  -2.294  -5.650  1.00                 C  
ATOM    668  CG  LYS C  50       0.573  -2.373  -3.339  1.00                 C  
ATOM    669  NZ  LYS C  50      -0.237  -2.683  -7.077  1.00                 N  
ATOM    670  N   LEU C  51      -0.349  -2.083   0.329  1.00                 N  
ATOM    671  CA  LEU C  51      -1.624  -2.469   0.952  1.00                 C  
ATOM    672  C   LEU C  51      -2.780  -1.803   0.173  1.00                 C  
ATOM    673  O   LEU C  51      -2.755  -0.598  -0.107  1.00                 O  
ATOM    674  CB  LEU C  51      -1.643  -2.066   2.428  1.00                 C  
ATOM    675  CG  LEU C  51      -2.936  -2.356   3.193  1.00                 C  
ATOM    676  CD1 LEU C  51      -3.176  -3.854   3.296  1.00                 C  
ATOM    677  CD2 LEU C  51      -2.891  -1.731   4.579  1.00                 C  
ATOM    678  N   ASP C  52      -3.748  -2.614  -0.242  1.00                 N  
ATOM    679  CA  ASP C  52      -4.897  -2.130  -0.980  1.00                 C  
ATOM    680  C   ASP C  52      -6.140  -2.691  -0.293  1.00                 C  
ATOM    681  O   ASP C  52      -6.359  -3.917  -0.251  1.00                 O  
ATOM    682  CB  ASP C  52      -4.807  -2.551  -2.448  1.00                 C  
ATOM    683  CG  ASP C  52      -5.954  -2.012  -3.280  1.00                 C  
ATOM    684  OD1 ASP C  52      -6.762  -1.227  -2.741  1.00                 O  
ATOM    685  OD2 ASP C  52      -6.044  -2.374  -4.472  1.00                 O  
ATOM    686  N   LEU C  53      -6.871  -1.748   0.357  1.00                 N  
ATOM    687  CA  LEU C  53      -8.146  -2.134   0.980  1.00                 C  
ATOM    688  C   LEU C  53      -9.301  -1.468   0.201  1.00                 C  
ATOM    689  O   LEU C  53      -9.276  -0.263  -0.080  1.00                 O  
ATOM    690  CB  LEU C  53      -8.165  -1.731   2.456  1.00                 C  
ATOM    691  CG  LEU C  53      -9.458  -2.021   3.221  1.00                 C  
ATOM    692  CD1 LEU C  53      -9.698  -3.519   3.324  1.00                 C  
ATOM    693  CD2 LEU C  53      -9.413  -1.396   4.607  1.00                 C  
ATOM    694  N   PRO C  54     -10.270  -2.280  -0.214  1.00                 N  
ATOM    695  CA  PRO C  54     -11.419  -1.795  -0.952  1.00                 C  
ATOM    696  C   PRO C  54     -12.662  -2.356  -0.266  1.00                 C  
ATOM    697  O   PRO C  54     -12.881  -3.583  -0.224  1.00                 O  
ATOM    698  CB  PRO C  54     -11.210  -2.344  -2.365  1.00                 C  
ATOM    699  CD  PRO C  54      -9.291  -3.021  -1.105  1.00                 C  
ATOM    700  CG  PRO C  54      -9.738  -2.566  -2.466  1.00                 C  
ATOM    701  N   LEU C  55     -13.393  -1.413   0.384  1.00                 N  
ATOM    702  CA  LEU C  55     -14.668  -1.799   1.007  1.00                 C  
ATOM    703  C   LEU C  55     -15.823  -1.134   0.228  1.00                 C  
ATOM    704  O   LEU C  55     -15.798   0.072  -0.053  1.00                 O  
ATOM    705  CB  LEU C  55     -14.687  -1.396   2.483  1.00                 C  
ATOM    706  CG  LEU C  55     -15.980  -1.685   3.248  1.00                 C  
ATOM    707  CD1 LEU C  55     -16.220  -3.183   3.351  1.00                 C  
ATOM    708  CD2 LEU C  55     -15.936  -1.060   4.634  1.00                 C  
ATOM    709  N   GLY C  56     -16.791  -1.945  -0.187  1.00                 N  
ATOM    710  CA  GLY C  56     -17.941  -1.461  -0.925  1.00                 C  
ATOM    711  C   GLY C  56     -19.183  -2.021  -0.239  1.00                 C  
ATOM    712  O   GLY C  56     -19.402  -3.248  -0.196  1.00                 O  
ATOM    713  N   LEU C  57     -19.915  -1.079   0.412  1.00                 N  
ATOM    714  CA  LEU C  57     -21.190  -1.465   1.035  1.00                 C  
ATOM    715  C   LEU C  57     -22.345  -0.799   0.256  1.00                 C  
ATOM    716  O   LEU C  57     -22.320   0.406  -0.025  1.00                 O  
ATOM    717  CB  LEU C  57     -21.209  -1.062   2.511  1.00                 C  
ATOM    718  CG  LEU C  57     -22.502  -1.352   3.276  1.00                 C  
ATOM    719  CD1 LEU C  57     -22.742  -2.850   3.379  1.00                 C  
ATOM    720  CD2 LEU C  57     -22.457  -0.727   4.662  1.00                 C  
ATOM    721  N   ALA C  58     -23.313  -1.610  -0.159  1.00                 N  
ATOM    722  CA  ALA C  58     -24.463  -1.126  -0.897  1.00                 C  
ATOM    723  C   ALA C  58     -25.705  -1.687  -0.211  1.00                 C  
ATOM    724  O   ALA C  58     -25.924  -2.913  -0.169  1.00                 O  
ATOM    725  CB  ALA C  58     -24.372  -1.546  -2.356  1.00                 C  
ATOM    726  N   GLY C  59     -26.436  -0.744   0.439  1.00                 N  
ATOM    727  CA  GLY C  59     -27.711  -1.130   1.062  1.00                 C  
ATOM    728  C   GLY C  59     -28.867  -0.464   0.283  1.00                 C  
ATOM    729  O   GLY C  59     -28.842   0.741   0.002  1.00                 O  
ATOM    730  N   CYS C  60     -29.835  -1.276  -0.132  1.00                 N  
ATOM    731  CA  CYS C  60     -30.985  -0.791  -0.870  1.00                 C  
ATOM    732  C   CYS C  60     -32.227  -1.352  -0.184  1.00                 C  
ATOM    733  O   CYS C  60     -32.446  -2.579  -0.141  1.00                 O  
ATOM    734  CB  CYS C  60     -30.895  -1.211  -2.338  1.00                 C  
ATOM    735  SG  CYS C  60     -29.438  -0.586  -3.207  1.00                 S  
ATOM    736  N   CYS C 121      37.354  -3.010 -14.308  1.00                 N  
ATOM    737  CA  CYS C 121      36.079  -2.620 -14.931  1.00                 C  
ATOM    738  C   CYS C 121      34.923  -3.290 -14.152  1.00                 C  
ATOM    739  O   CYS C 121      34.948  -4.490 -13.871  1.00                 O  
ATOM    740  CB  CYS C 121      36.061  -3.017 -16.408  1.00                 C  
ATOM    741  SG  CYS C 121      34.549  -2.558 -17.287  1.00                 S  
ATOM    742  N   LYS C 122      33.955  -2.480 -13.737  1.00                 N  
ATOM    743  CA  LYS C 122      32.805  -2.960 -12.999  1.00                 C  
ATOM    744  C   LYS C 122      31.563  -2.400 -13.685  1.00                 C  
ATOM    745  O   LYS C 122      31.344  -1.170 -13.728  1.00                 O  
ATOM    746  CB  LYS C 122      32.895  -2.536 -11.532  1.00                 C  
ATOM    747  CD  LYS C 122      31.932  -2.631  -9.216  1.00                 C  
ATOM    748  CE  LYS C 122      30.776  -3.117  -8.357  1.00                 C  
ATOM    749  CG  LYS C 122      31.753  -3.045 -10.667  1.00                 C  
ATOM    750  NZ  LYS C 122      30.941  -2.724  -6.930  1.00                 N  
ATOM    751  N   LEU C 123      30.832  -3.340 -14.336  1.00                 N  
ATOM    752  CA  LEU C 123      29.557  -2.960 -14.959  1.00                 C  
ATOM    753  C   LEU C 123      28.401  -3.620 -14.180  1.00                 C  
ATOM    754  O   LEU C 123      28.426  -4.830 -13.899  1.00                 O  
ATOM    755  CB  LEU C 123      29.537  -3.371 -16.433  1.00                 C  
ATOM    756  CG  LEU C 123      28.243  -3.088 -17.198  1.00                 C  
ATOM    757  CD1 LEU C 123      28.000  -1.591 -17.308  1.00                 C  
ATOM    758  CD2 LEU C 123      28.287  -3.720 -18.581  1.00                 C  
ATOM    759  N   ASP C 124      27.433  -2.810 -13.765  1.00                 N  
ATOM    760  CA  ASP C 124      26.284  -3.300 -13.027  1.00                 C  
ATOM    761  C   ASP C 124      25.041  -2.740 -13.713  1.00                 C  
ATOM    762  O   ASP C 124      24.822  -1.510 -13.755  1.00                 O  
ATOM    763  CB  ASP C 124      26.373  -2.882 -11.558  1.00                 C  
ATOM    764  CG  ASP C 124      25.228  -3.428 -10.727  1.00                 C  
ATOM    765  OD1 ASP C 124      24.423  -4.213 -11.268  1.00                 O  
ATOM    766  OD2 ASP C 124      25.137  -3.070  -9.534  1.00                 O  
ATOM    767  N   LEU C 125      24.310  -3.680 -14.363  1.00                 N  
ATOM    768  CA  LEU C 125      23.035  -3.290 -14.986  1.00                 C  
ATOM    769  C   LEU C 125      21.880  -3.960 -14.207  1.00                 C  
ATOM    770  O   LEU C 125      21.905  -5.160 -13.926  1.00                 O  
ATOM    771  CB  LEU C 125      23.017  -3.687 -16.463  1.00                 C  
ATOM    772  CG  LEU C 125      21.725  -3.394 -17.229  1.00                 C  
ATOM    773  CD1 LEU C 125      21.487  -1.895 -17.326  1.00                 C  
ATOM    774  CD2 LEU C 125      21.770  -4.013 -18.617  1.00                 C  
ATOM    775  N   LYS C 126      20.912  -3.150 -13.792  1.00                 N  
ATOM    776  CA  LYS C 126      19.762  -3.630 -13.054  1.00                 C  
ATOM    777  C   LYS C 126      18.519  -3.070 -13.740  1.00                 C  
ATOM    778  O   LYS C 126      18.300  -1.840 -13.783  1.00                 O  
ATOM    779  CB  LYS C 126      19.852  -3.206 -11.587  1.00                 C  
ATOM    780  CD  LYS C 126      18.889  -3.301  -9.271  1.00                 C  
ATOM    781  CE  LYS C 126      17.733  -3.787  -8.412  1.00                 C  
ATOM    782  CG  LYS C 126      18.710  -3.715 -10.722  1.00                 C  
ATOM    783  NZ  LYS C 126      17.898  -3.394  -6.985  1.00                 N  
ATOM    784  N   LEU C 127      17.788  -4.010 -14.391  1.00                 N  
ATOM    785  CA  LEU C 127      16.513  -3.630 -15.013  1.00                 C  
ATOM    786  C   LEU C 127      15.358  -4.290 -14.235  1.00                 C  
ATOM    787  O   LEU C 127      15.383  -5.500 -13.954  1.00                 O  
ATOM    788  CB  LEU C 127      16.493  -4.040 -16.487  1.00                 C  
ATOM    789  CG  LEU C 127      15.198  -3.757 -17.252  1.00                 C  
ATOM    790  CD1 LEU C 127      14.955  -2.259 -17.361  1.00                 C  
ATOM    791  CD2 LEU C 127      15.241  -4.388 -18.635  1.00                 C  
ATOM    792  N   ASP C 128      14.390  -3.480 -13.820  1.00                 N  
ATOM    793  CA  ASP C 128      13.240  -3.970 -13.081  1.00                 C  
ATOM    794  C   ASP C 128      11.998  -3.410 -13.768  1.00                 C  
ATOM    795  O   ASP C 128      11.779  -2.180 -13.810  1.00                 O  
ATOM    796  CB  ASP C 128      13.329  -3.551 -11.612  1.00                 C  
ATOM    797  CG  ASP C 128      12.184  -4.096 -10.781  1.00                 C  
ATOM    798  OD1 ASP C 128      11.160  -4.497 -11.371  1.00                 O  
ATOM    799  OD2 ASP C 128      12.312  -4.122  -9.538  1.00                 O  
ATOM    800  N   LEU C 129      11.267  -4.350 -14.418  1.00                 N  
ATOM    801  CA  LEU C 129       9.991  -3.960 -15.041  1.00                 C  
ATOM    802  C   LEU C 129       8.836  -4.630 -14.262  1.00                 C  
ATOM    803  O   LEU C 129       8.861  -5.830 -13.981  1.00                 O  
ATOM    804  CB  LEU C 129       9.973  -4.357 -16.518  1.00                 C  
ATOM    805  CG  LEU C 129       8.680  -4.064 -17.283  1.00                 C  
ATOM    806  CD1 LEU C 129       8.442  -2.565 -17.380  1.00                 C  
ATOM    807  CD2 LEU C 129       8.725  -4.683 -18.672  1.00                 C  
ATOM    808  N   LYS C 130       7.868  -3.820 -13.847  1.00                 N  
ATOM    809  CA  LYS C 130       6.718  -4.300 -13.109  1.00                 C  
ATOM    810  C   LYS C 130       5.476  -3.740 -13.795  1.00                 C  
ATOM    811  O   LYS C 130       5.257  -2.510 -13.837  1.00                 O  
ATOM    812  CB  LYS C 130       6.808  -3.876 -11.642  1.00                 C  
ATOM    813  CD  LYS C 130       5.845  -3.971  -9.326  1.00                 C  
ATOM    814  CE  LYS C 130       4.689  -4.457  -8.467  1.00                 C  
ATOM    815  CG  LYS C 130       5.666  -4.385 -10.777  1.00                 C  
ATOM    816  NZ  LYS C 130       4.854  -4.064  -7.040  1.00                 N  
ATOM    817  N   LEU C 131       4.745  -4.680 -14.446  1.00                 N  
ATOM    818  CA  LEU C 131       3.470  -4.300 -15.068  1.00                 C  
ATOM    819  C   LEU C 131       2.314  -4.960 -14.289  1.00                 C  
ATOM    820  O   LEU C 131       2.339  -6.170 -14.009  1.00                 O  
ATOM    821  CB  LEU C 131       3.449  -4.711 -16.542  1.00                 C  
ATOM    822  CG  LEU C 131       2.155  -4.427 -17.306  1.00                 C  
ATOM    823  CD1 LEU C 131       1.912  -2.930 -17.416  1.00                 C  
ATOM    824  CD2 LEU C 131       2.198  -5.059 -18.689  1.00                 C  
ATOM    825  N   ASP C 132       1.346  -4.150 -13.875  1.00                 N  
ATOM    826  CA  ASP C 132       0.197  -4.640 -13.136  1.00                 C  
ATOM    827  C   ASP C 132      -1.046  -4.070 -13.823  1.00                 C  
ATOM    828  O   ASP C 132      -1.265  -2.850 -13.865  1.00                 O  
ATOM    829  CB  ASP C 132       0.290  -4.228 -11.665  1.00                 C  
ATOM    830  CG  ASP C 132      -0.854  -4.774 -10.834  1.00                 C  
ATOM    831  OD1 ASP C 132      -1.663  -5.555 -11.377  1.00                 O  
ATOM    832  OD2 ASP C 132      -0.942  -4.420  -9.639  1.00                 O  
ATOM    833  N   LEU C 133      -1.777  -5.020 -14.473  1.00                 N  
ATOM    834  CA  LEU C 133      -3.052  -4.630 -15.096  1.00                 C  
ATOM    835  C   LEU C 133      -4.207  -5.300 -14.317  1.00                 C  
ATOM    836  O   LEU C 133      -4.182  -6.500 -14.036  1.00                 O  
ATOM    837  CB  LEU C 133      -3.070  -5.027 -16.573  1.00                 C  
ATOM    838  CG  LEU C 133      -4.362  -4.734 -17.339  1.00                 C  
ATOM    839  CD1 LEU C 133      -4.600  -3.235 -17.436  1.00                 C  
ATOM    840  CD2 LEU C 133      -4.317  -5.353 -18.727  1.00                 C  
ATOM    841  N   PRO C 134      -5.176  -4.490 -13.902  1.00                 N  
ATOM    842  CA  PRO C 134      -6.325  -4.970 -13.164  1.00                 C  
ATOM    843  C   PRO C 134      -7.568  -4.410 -13.850  1.00                 C  
ATOM    844  O   PRO C 134      -7.787  -3.180 -13.892  1.00                 O  
ATOM    845  CB  PRO C 134      -6.116  -4.417 -11.753  1.00                 C  
ATOM    846  CD  PRO C 134      -4.195  -3.748 -13.014  1.00                 C  
ATOM    847  CG  PRO C 134      -4.644  -4.198 -11.652  1.00                 C  
ATOM    848  N   LEU C 135      -8.299  -5.350 -14.500  1.00                 N  
ATOM    849  CA  LEU C 135      -9.574  -4.970 -15.123  1.00                 C  
ATOM    850  C   LEU C 135     -10.729  -5.630 -14.344  1.00                 C  
ATOM    851  O   LEU C 135     -10.704  -6.840 -14.064  1.00                 O  
ATOM    852  CB  LEU C 135      -9.594  -5.381 -16.597  1.00                 C  
ATOM    853  CG  LEU C 135     -10.888  -5.098 -17.362  1.00                 C  
ATOM    854  CD1 LEU C 135     -11.131  -3.600 -17.472  1.00                 C  
ATOM    855  CD2 LEU C 135     -10.844  -5.730 -18.745  1.00                 C  
ATOM    856  N   GLY C 136     -11.697  -4.820 -13.929  1.00                 N  
ATOM    857  CA  GLY C 136     -12.847  -5.310 -13.191  1.00                 C  
ATOM    858  C   GLY C 136     -14.089  -4.740 -13.878  1.00                 C  
ATOM    859  O   GLY C 136     -14.308  -3.520 -13.920  1.00                 O  
ATOM    860  N   LEU C 137     -14.821  -5.690 -14.528  1.00                 N  
ATOM    861  CA  LEU C 137     -16.096  -5.300 -15.151  1.00                 C  
ATOM    862  C   LEU C 137     -17.251  -5.970 -14.372  1.00                 C  
ATOM    863  O   LEU C 137     -17.226  -7.170 -14.091  1.00                 O  
ATOM    864  CB  LEU C 137     -16.114  -5.697 -16.628  1.00                 C  
ATOM    865  CG  LEU C 137     -17.406  -5.404 -17.394  1.00                 C  
ATOM    866  CD1 LEU C 137     -17.644  -3.905 -17.491  1.00                 C  
ATOM    867  CD2 LEU C 137     -17.361  -6.023 -18.782  1.00                 C  
ATOM    868  N   ALA C 138     -18.219  -5.160 -13.957  1.00                 N  
ATOM    869  CA  ALA C 138     -19.369  -5.640 -13.219  1.00                 C  
ATOM    870  C   ALA C 138     -20.611  -5.080 -13.905  1.00                 C  
ATOM    871  O   ALA C 138     -20.830  -3.850 -13.947  1.00                 O  
ATOM    872  CB  ALA C 138     -19.278  -5.217 -11.761  1.00                 C  
ATOM    873  N   GLY C 139     -21.342  -6.020 -14.555  1.00                 N  
ATOM    874  CA  GLY C 139     -22.617  -5.640 -15.178  1.00                 C  
ATOM    875  C   GLY C 139     -23.773  -6.300 -14.399  1.00                 C  
ATOM    876  O   GLY C 139     -23.748  -7.510 -14.119  1.00                 O  
ATOM    877  N   CYS C 140     -24.741  -5.490 -13.984  1.00                 N  
ATOM    878  CA  CYS C 140     -25.891  -5.970 -13.246  1.00                 C  
ATOM    879  C   CYS C 140     -27.133  -5.410 -13.932  1.00                 C  
ATOM    880  O   CYS C 140     -27.352  -4.190 -13.975  1.00                 O  
ATOM    881  CB  CYS C 140     -25.801  -5.546 -11.779  1.00                 C  
ATOM    882  SG  CYS C 140     -24.346  -6.171 -10.908  1.00                 S  
TER
ATOM    883  N   CYS D  61      32.260  -8.690   0.137  1.00                 N  
ATOM    884  CA  CYS D  61      30.985  -9.076   0.760  1.00                 C  
ATOM    885  C   CYS D  61      29.829  -8.410  -0.019  1.00                 C  
ATOM    886  O   CYS D  61      29.854  -7.205  -0.300  1.00                 O  
ATOM    887  CB  CYS D  61      30.966  -8.673   2.236  1.00                 C  
ATOM    888  SG  CYS D  61      29.453  -9.128   3.115  1.00                 S  
ATOM    889  N   LYS D  62      28.861  -9.222  -0.434  1.00                 N  
ATOM    890  CA  LYS D  62      27.711  -8.737  -1.172  1.00                 C  
ATOM    891  C   LYS D  62      26.469  -9.298  -0.486  1.00                 C  
ATOM    892  O   LYS D  62      26.250 -10.525  -0.444  1.00                 O  
ATOM    893  CB  LYS D  62      27.801  -9.157  -2.640  1.00                 C  
ATOM    894  CD  LYS D  62      26.839  -9.054  -4.956  1.00                 C  
ATOM    895  CE  LYS D  62      25.685  -8.563  -5.815  1.00                 C  
ATOM    896  CG  LYS D  62      26.660  -8.643  -3.504  1.00                 C  
ATOM    897  NZ  LYS D  62      25.850  -8.951  -7.243  1.00                 N  
ATOM    898  N   LEU D  63      25.738  -8.355   0.165  1.00                 N  
ATOM    899  CA  LEU D  63      24.463  -8.741   0.787  1.00                 C  
ATOM    900  C   LEU D  63      23.307  -8.076   0.008  1.00                 C  
ATOM    901  O   LEU D  63      23.332  -6.870  -0.272  1.00                 O  
ATOM    902  CB  LEU D  63      24.443  -8.338   2.263  1.00                 C  
ATOM    903  CG  LEU D  63      25.533  -8.948   3.147  1.00                 C  
ATOM    904  CD1 LEU D  63      25.450  -8.394   4.561  1.00                 C  
ATOM    905  CD2 LEU D  63      25.423 -10.465   3.166  1.00                 C  
ATOM    906  N   ASP D  64      22.339  -8.887  -0.406  1.00                 N  
ATOM    907  CA  ASP D  64      21.190  -8.403  -1.145  1.00                 C  
ATOM    908  C   ASP D  64      19.947  -8.963  -0.458  1.00                 C  
ATOM    909  O   ASP D  64      19.728 -10.190  -0.416  1.00                 O  
ATOM    910  CB  ASP D  64      21.280  -8.826  -2.613  1.00                 C  
ATOM    911  CG  ASP D  64      20.134  -8.286  -3.446  1.00                 C  
ATOM    912  OD1 ASP D  64      19.108  -7.886  -2.856  1.00                 O  
ATOM    913  OD2 ASP D  64      20.262  -8.264  -4.688  1.00                 O  
ATOM    914  N   LEU D  65      19.216  -8.021   0.192  1.00                 N  
ATOM    915  CA  LEU D  65      17.941  -8.407   0.815  1.00                 C  
ATOM    916  C   LEU D  65      16.786  -7.741   0.036  1.00                 C  
ATOM    917  O   LEU D  65      16.811  -6.536  -0.245  1.00                 O  
ATOM    918  CB  LEU D  65      17.922  -8.004   2.291  1.00                 C  
ATOM    919  CG  LEU D  65      19.012  -8.615   3.174  1.00                 C  
ATOM    920  CD1 LEU D  65      18.931  -8.061   4.588  1.00                 C  
ATOM    921  CD2 LEU D  65      18.903 -10.132   3.193  1.00                 C  
ATOM    922  N   LYS D  66      15.818  -8.552  -0.379  1.00                 N  
ATOM    923  CA  LYS D  66      14.668  -8.068  -1.117  1.00                 C  
ATOM    924  C   LYS D  66      13.425  -8.629  -0.431  1.00                 C  
ATOM    925  O   LYS D  66      13.206  -9.855  -0.389  1.00                 O  
ATOM    926  CB  LYS D  66      14.758  -8.489  -2.585  1.00                 C  
ATOM    927  CD  LYS D  66      13.796  -8.387  -4.901  1.00                 C  
ATOM    928  CE  LYS D  66      12.641  -7.897  -5.760  1.00                 C  
ATOM    929  CG  LYS D  66      13.617  -7.976  -3.449  1.00                 C  
ATOM    930  NZ  LYS D  66      12.807  -8.286  -7.187  1.00                 N  
ATOM    931  N   LEU D  67      12.694  -7.686   0.219  1.00                 N  
ATOM    932  CA  LEU D  67      11.419  -8.072   0.842  1.00                 C  
ATOM    933  C   LEU D  67      10.264  -7.406   0.063  1.00                 C  
ATOM    934  O   LEU D  67      10.289  -6.201  -0.217  1.00                 O  
ATOM    935  CB  LEU D  67      11.400  -7.669   2.318  1.00                 C  
ATOM    936  CG  LEU D  67      12.490  -8.280   3.201  1.00                 C  
ATOM    937  CD1 LEU D  67      12.409  -7.726   4.615  1.00                 C  
ATOM    938  CD2 LEU D  67      12.381  -9.797   3.220  1.00                 C  
ATOM    939  N   ASP D  68       9.296  -8.218  -0.352  1.00                 N  
ATOM    940  CA  ASP D  68       8.146  -7.733  -1.090  1.00                 C  
ATOM    941  C   ASP D  68       6.904  -8.294  -0.403  1.00                 C  
ATOM    942  O   ASP D  68       6.685  -9.521  -0.361  1.00                 O  
ATOM    943  CB  ASP D  68       8.235  -8.154  -2.558  1.00                 C  
ATOM    944  CG  ASP D  68       7.089  -7.613  -3.390  1.00                 C  
ATOM    945  OD1 ASP D  68       6.063  -7.214  -2.799  1.00                 O  
ATOM    946  OD2 ASP D  68       7.216  -7.589  -4.632  1.00                 O  
ATOM    947  N   LEU D  69       6.173  -7.351   0.247  1.00                 N  
ATOM    948  CA  LEU D  69       4.897  -7.737   0.870  1.00                 C  
ATOM    949  C   LEU D  69       3.742  -7.071   0.091  1.00                 C  
ATOM    950  O   LEU D  69       3.767  -5.866  -0.190  1.00                 O  
ATOM    951  CB  LEU D  69       4.878  -7.334   2.346  1.00                 C  
ATOM    952  CG  LEU D  69       5.968  -7.945   3.229  1.00                 C  
ATOM    953  CD1 LEU D  69       5.886  -7.391   4.644  1.00                 C  
ATOM    954  CD2 LEU D  69       5.858  -9.462   3.248  1.00                 C  
ATOM    955  N   LYS D  70       2.774  -7.883  -0.324  1.00                 N  
ATOM    956  CA  LYS D  70       1.624  -7.399  -1.062  1.00                 C  
ATOM    957  C   LYS D  70       0.382  -7.959  -0.376  1.00                 C  
ATOM    958  O   LYS D  70       0.163  -9.186  -0.334  1.00                 O  
ATOM    959  CB  LYS D  70       1.713  -7.821  -2.530  1.00                 C  
ATOM    960  CD  LYS D  70       0.751  -7.719  -4.846  1.00                 C  
ATOM    961  CE  LYS D  70      -0.404  -7.229  -5.705  1.00                 C  
ATOM    962  CG  LYS D  70       0.572  -7.308  -3.394  1.00                 C  
ATOM    963  NZ  LYS D  70      -0.239  -7.619  -7.132  1.00                 N  
ATOM    964  N   LEU D  71      -0.349  -7.016   0.274  1.00                 N  
ATOM    965  CA  LEU D  71      -1.624  -7.402   0.897  1.00                 C  
ATOM    966  C   LEU D  71      -2.780  -6.737   0.118  1.00                 C  
ATOM    967  O   LEU D  71      -2.755  -5.532  -0.162  1.00                 O  
ATOM    968  CB  LEU D  71      -1.643  -6.999   2.373  1.00                 C  
ATOM    969  CG  LEU D  71      -0.553  -7.608   3.256  1.00                 C  
ATOM    970  CD1 LEU D  71      -0.635  -7.054   4.670  1.00                 C  
ATOM    971  CD2 LEU D  71      -0.662  -9.125   3.276  1.00                 C  
ATOM    972  N   ASP D  72      -3.748  -7.548  -0.297  1.00                 N  
ATOM    973  CA  ASP D  72      -4.897  -7.064  -1.035  1.00                 C  
ATOM    974  C   ASP D  72      -6.140  -7.625  -0.349  1.00                 C  
ATOM    975  O   ASP D  72      -6.359  -8.851  -0.306  1.00                 O  
ATOM    976  CB  ASP D  72      -4.807  -7.485  -2.503  1.00                 C  
ATOM    977  CG  ASP D  72      -5.953  -6.945  -3.335  1.00                 C  
ATOM    978  OD1 ASP D  72      -6.979  -6.546  -2.745  1.00                 O  
ATOM    979  OD2 ASP D  72      -5.826  -6.921  -4.578  1.00                 O  
ATOM    980  N   LEU D  73      -6.871  -6.682   0.302  1.00                 N  
ATOM    981  CA  LEU D  73      -8.146  -7.068   0.925  1.00                 C  
ATOM    982  C   LEU D  73      -9.301  -6.402   0.146  1.00                 C  
ATOM    983  O   LEU D  73      -9.276  -5.197  -0.135  1.00                 O  
ATOM    984  CB  LEU D  73      -8.165  -6.665   2.401  1.00                 C  
ATOM    985  CG  LEU D  73      -7.075  -7.276   3.284  1.00                 C  
ATOM    986  CD1 LEU D  73      -7.156  -6.722   4.698  1.00                 C  
ATOM    987  CD2 LEU D  73      -7.184  -8.793   3.303  1.00                 C  
ATOM    988  N   PRO D  74     -10.270  -7.213  -0.269  1.00                 N  
ATOM    989  CA  PRO D  74     -11.419  -6.729  -1.007  1.00                 C  
ATOM    990  C   PRO D  74     -12.662  -7.290  -0.321  1.00                 C  
ATOM    991  O   PRO D  74     -12.881  -8.516  -0.279  1.00                 O  
ATOM    992  CB  PRO D  74     -11.210  -7.279  -2.419  1.00                 C  
ATOM    993  CD  PRO D  74      -9.513  -8.266  -1.051  1.00                 C  
ATOM    994  CG  PRO D  74     -10.419  -8.528  -2.221  1.00                 C  
ATOM    995  N   LEU D  75     -13.393  -6.347   0.329  1.00                 N  
ATOM    996  CA  LEU D  75     -14.668  -6.733   0.952  1.00                 C  
ATOM    997  C   LEU D  75     -15.823  -6.067   0.173  1.00                 C  
ATOM    998  O   LEU D  75     -15.798  -4.862  -0.108  1.00                 O  
ATOM    999  CB  LEU D  75     -14.687  -6.330   2.428  1.00                 C  
ATOM   1000  CG  LEU D  75     -13.597  -6.941   3.311  1.00                 C  
ATOM   1001  CD1 LEU D  75     -13.678  -6.387   4.725  1.00                 C  
ATOM   1002  CD2 LEU D  75     -13.706  -8.458   3.330  1.00                 C  
ATOM   1003  N   GLY D  76     -16.791  -6.879  -0.242  1.00                 N  
ATOM   1004  CA  GLY D  76     -17.941  -6.394  -0.980  1.00                 C  
ATOM   1005  C   GLY D  76     -19.183  -6.955  -0.294  1.00                 C  
ATOM   1006  O   GLY D  76     -19.402  -8.182  -0.251  1.00                 O  
ATOM   1007  N   LEU D  77     -19.915  -6.012   0.357  1.00                 N  
ATOM   1008  CA  LEU D  77     -21.190  -6.398   0.980  1.00                 C  
ATOM   1009  C   LEU D  77     -22.345  -5.733   0.201  1.00                 C  
ATOM   1010  O   LEU D  77     -22.320  -4.527  -0.080  1.00                 O  
ATOM   1011  CB  LEU D  77     -21.209  -5.995   2.456  1.00                 C  
ATOM   1012  CG  LEU D  77     -20.119  -6.604   3.339  1.00                 C  
ATOM   1013  CD1 LEU D  77     -20.201  -6.050   4.753  1.00                 C  
ATOM   1014  CD2 LEU D  77     -20.228  -8.121   3.358  1.00                 C  
ATOM   1015  N   ALA D  78     -23.313  -6.544  -0.214  1.00                 N  
ATOM   1016  CA  ALA D  78     -24.463  -6.060  -0.953  1.00                 C  
ATOM   1017  C   ALA D  78     -25.705  -6.620  -0.266  1.00                 C  
ATOM   1018  O   ALA D  78     -25.924  -7.847  -0.224  1.00                 O  
ATOM   1019  CB  ALA D  78     -24.372  -6.481  -2.412  1.00                 C  
ATOM   1020  N   GLY D  79     -26.436  -5.678   0.384  1.00                 N  
ATOM   1021  CA  GLY D  79     -27.711  -6.064   1.007  1.00                 C  
ATOM   1022  C   GLY D  79     -28.867  -5.398   0.228  1.00                 C  
ATOM   1023  O   GLY D  79     -28.842  -4.193  -0.053  1.00                 O  
ATOM   1024  N   CYS D  80     -29.835  -6.209  -0.187  1.00                 N  
ATOM   1025  CA  CYS D  80     -30.985  -5.725  -0.925  1.00                 C  
ATOM   1026  C   CYS D  80     -32.227  -6.286  -0.239  1.00                 C  
ATOM   1027  O   CYS D  80     -32.446  -7.512  -0.196  1.00                 O  
ATOM   1028  CB  CYS D  80     -30.895  -6.146  -2.393  1.00                 C  
ATOM   1029  SG  CYS D  80     -29.438  -5.520  -3.262  1.00                 S  
ATOM   1030  N   CYS D 141      37.354   1.920 -14.253  1.00                 N  
ATOM   1031  CA  CYS D 141      36.079   2.310 -14.876  1.00                 C  
ATOM   1032  C   CYS D 141      34.923   1.640 -14.097  1.00                 C  
ATOM   1033  O   CYS D 141      34.948   0.440 -13.816  1.00                 O  
ATOM   1034  CB  CYS D 141      36.061   1.913 -16.353  1.00                 C  
ATOM   1035  SG  CYS D 141      34.549   2.372 -17.232  1.00                 S  
ATOM   1036  N   LYS D 142      33.955   2.460 -13.682  1.00                 N  
ATOM   1037  CA  LYS D 142      32.805   1.970 -12.944  1.00                 C  
ATOM   1038  C   LYS D 142      31.563   2.530 -13.630  1.00                 C  
ATOM   1039  O   LYS D 142      31.344   3.760 -13.673  1.00                 O  
ATOM   1040  CB  LYS D 142      32.894   2.388 -11.475  1.00                 C  
ATOM   1041  CD  LYS D 142      31.932   2.277  -9.159  1.00                 C  
ATOM   1042  CE  LYS D 142      30.779   1.781  -8.301  1.00                 C  
ATOM   1043  CG  LYS D 142      31.754   1.869 -10.612  1.00                 C  
ATOM   1044  NZ  LYS D 142      30.944   2.167  -6.873  1.00                 N  
ATOM   1045  N   LEU D 143      30.832   1.590 -14.281  1.00                 N  
ATOM   1046  CA  LEU D 143      29.557   1.980 -14.904  1.00                 C  
ATOM   1047  C   LEU D 143      28.401   1.310 -14.125  1.00                 C  
ATOM   1048  O   LEU D 143      28.426   0.100 -13.844  1.00                 O  
ATOM   1049  CB  LEU D 143      29.539   1.583 -16.381  1.00                 C  
ATOM   1050  CG  LEU D 143      30.630   2.195 -17.262  1.00                 C  
ATOM   1051  CD1 LEU D 143      30.549   1.647 -18.678  1.00                 C  
ATOM   1052  CD2 LEU D 143      30.522   3.712 -17.275  1.00                 C  
ATOM   1053  N   ASP D 144      27.433   2.120 -13.710  1.00                 N  
ATOM   1054  CA  ASP D 144      26.284   1.640 -12.971  1.00                 C  
ATOM   1055  C   ASP D 144      25.041   2.200 -13.658  1.00                 C  
ATOM   1056  O   ASP D 144      24.822   3.420 -13.700  1.00                 O  
ATOM   1057  CB  ASP D 144      26.375   2.065 -11.504  1.00                 C  
ATOM   1058  CG  ASP D 144      25.227   1.530 -10.670  1.00                 C  
ATOM   1059  OD1 ASP D 144      24.418   0.744 -11.208  1.00                 O  
ATOM   1060  OD2 ASP D 144      25.137   1.895  -9.479  1.00                 O  
ATOM   1061  N   LEU D 145      24.310   1.250 -14.308  1.00                 N  
ATOM   1062  CA  LEU D 145      23.035   1.640 -14.931  1.00                 C  
ATOM   1063  C   LEU D 145      21.880   0.980 -14.152  1.00                 C  
ATOM   1064  O   LEU D 145      21.905  -0.230 -13.871  1.00                 O  
ATOM   1065  CB  LEU D 145      23.014   1.236 -16.406  1.00                 C  
ATOM   1066  CG  LEU D 145      24.105   1.841 -17.291  1.00                 C  
ATOM   1067  CD1 LEU D 145      24.021   1.287 -18.705  1.00                 C  
ATOM   1068  CD2 LEU D 145      24.001   3.359 -17.311  1.00                 C  
ATOM   1069  N   LYS D 146      20.912   1.790 -13.737  1.00                 N  
ATOM   1070  CA  LYS D 146      19.762   1.300 -12.999  1.00                 C  
ATOM   1071  C   LYS D 146      18.519   1.860 -13.685  1.00                 C  
ATOM   1072  O   LYS D 146      18.300   3.090 -13.727  1.00                 O  
ATOM   1073  CB  LYS D 146      19.851   1.718 -11.530  1.00                 C  
ATOM   1074  CD  LYS D 146      18.889   1.607  -9.214  1.00                 C  
ATOM   1075  CE  LYS D 146      17.736   1.111  -8.356  1.00                 C  
ATOM   1076  CG  LYS D 146      18.711   1.199 -10.667  1.00                 C  
ATOM   1077  NZ  LYS D 146      17.901   1.498  -6.928  1.00                 N  
ATOM   1078  N   LEU D 147      17.788   0.920 -14.336  1.00                 N  
ATOM   1079  CA  LEU D 147      16.513   1.310 -14.958  1.00                 C  
ATOM   1080  C   LEU D 147      15.358   0.640 -14.180  1.00                 C  
ATOM   1081  O   LEU D 147      15.383  -0.560 -13.899  1.00                 O  
ATOM   1082  CB  LEU D 147      16.494   0.914 -16.436  1.00                 C  
ATOM   1083  CG  LEU D 147      17.585   1.527 -17.316  1.00                 C  
ATOM   1084  CD1 LEU D 147      17.504   0.980 -18.733  1.00                 C  
ATOM   1085  CD2 LEU D 147      17.477   3.044 -17.328  1.00                 C  
ATOM   1086  N   ASP D 148      14.390   1.450 -13.765  1.00                 N  
ATOM   1087  CA  ASP D 148      13.240   0.970 -13.026  1.00                 C  
ATOM   1088  C   ASP D 148      11.998   1.530 -13.713  1.00                 C  
ATOM   1089  O   ASP D 148      11.779   2.750 -13.755  1.00                 O  
ATOM   1090  CB  ASP D 148      13.330   1.395 -11.559  1.00                 C  
ATOM   1091  CG  ASP D 148      12.183   0.860 -10.726  1.00                 C  
ATOM   1092  OD1 ASP D 148      11.156   0.460 -11.315  1.00                 O  
ATOM   1093  OD2 ASP D 148      12.310   0.839  -9.483  1.00                 O  
ATOM   1094  N   LEU D 149      11.267   0.590 -14.363  1.00                 N  
ATOM   1095  CA  LEU D 149       9.991   0.970 -14.986  1.00                 C  
ATOM   1096  C   LEU D 149       8.836   0.310 -14.207  1.00                 C  
ATOM   1097  O   LEU D 149       8.861  -0.900 -13.926  1.00                 O  
ATOM   1098  CB  LEU D 149       9.971   0.559 -16.460  1.00                 C  
ATOM   1099  CG  LEU D 149      11.059   1.167 -17.348  1.00                 C  
ATOM   1100  CD1 LEU D 149      10.976   0.605 -18.759  1.00                 C  
ATOM   1101  CD2 LEU D 149      10.946   2.683 -17.374  1.00                 C  
ATOM   1102  N   LYS D 150       7.868   1.120 -13.792  1.00                 N  
ATOM   1103  CA  LYS D 150       6.718   0.630 -13.054  1.00                 C  
ATOM   1104  C   LYS D 150       5.476   1.190 -13.740  1.00                 C  
ATOM   1105  O   LYS D 150       5.257   2.420 -13.782  1.00                 O  
ATOM   1106  CB  LYS D 150       6.807   1.048 -11.585  1.00                 C  
ATOM   1107  CD  LYS D 150       5.845   0.937  -9.269  1.00                 C  
ATOM   1108  CE  LYS D 150       4.692   0.441  -8.411  1.00                 C  
ATOM   1109  CG  LYS D 150       5.667   0.529 -10.722  1.00                 C  
ATOM   1110  NZ  LYS D 150       4.857   0.827  -6.983  1.00                 N  
ATOM   1111  N   LEU D 151       4.745   0.250 -14.390  1.00                 N  
ATOM   1112  CA  LEU D 151       3.470   0.640 -15.013  1.00                 C  
ATOM   1113  C   LEU D 151       2.314  -0.030 -14.234  1.00                 C  
ATOM   1114  O   LEU D 151       2.339  -1.230 -13.954  1.00                 O  
ATOM   1115  CB  LEU D 151       3.452   0.243 -16.490  1.00                 C  
ATOM   1116  CG  LEU D 151       4.543   0.855 -17.371  1.00                 C  
ATOM   1117  CD1 LEU D 151       4.462   0.307 -18.787  1.00                 C  
ATOM   1118  CD2 LEU D 151       4.435   2.372 -17.384  1.00                 C  
ATOM   1119  N   ASP D 152       1.346   0.780 -13.820  1.00                 N  
ATOM   1120  CA  ASP D 152       0.197   0.300 -13.081  1.00                 C  
ATOM   1121  C   ASP D 152      -1.046   0.860 -13.768  1.00                 C  
ATOM   1122  O   ASP D 152      -1.265   2.090 -13.810  1.00                 O  
ATOM   1123  CB  ASP D 152       0.288   0.725 -11.614  1.00                 C  
ATOM   1124  CG  ASP D 152      -0.860   0.190 -10.780  1.00                 C  
ATOM   1125  OD1 ASP D 152      -1.886  -0.210 -11.369  1.00                 O  
ATOM   1126  OD2 ASP D 152      -0.732   0.169  -9.538  1.00                 O  
ATOM   1127  N   LEU D 153      -1.777  -0.080 -14.418  1.00                 N  
ATOM   1128  CA  LEU D 153      -3.052   0.300 -15.041  1.00                 C  
ATOM   1129  C   LEU D 153      -4.207  -0.360 -14.262  1.00                 C  
ATOM   1130  O   LEU D 153      -4.182  -1.570 -13.981  1.00                 O  
ATOM   1131  CB  LEU D 153      -3.072  -0.111 -16.515  1.00                 C  
ATOM   1132  CG  LEU D 153      -1.984   0.496 -17.402  1.00                 C  
ATOM   1133  CD1 LEU D 153      -2.066  -0.065 -18.814  1.00                 C  
ATOM   1134  CD2 LEU D 153      -2.096   2.013 -17.429  1.00                 C  
ATOM   1135  N   PRO D 154      -5.176   0.450 -13.847  1.00                 N  
ATOM   1136  CA  PRO D 154      -6.325  -0.040 -13.109  1.00                 C  
ATOM   1137  C   PRO D 154      -7.568   0.520 -13.795  1.00                 C  
ATOM   1138  O   PRO D 154      -7.787   1.750 -13.837  1.00                 O  
ATOM   1139  CB  PRO D 154      -6.118   0.507 -11.695  1.00                 C  
ATOM   1140  CD  PRO D 154      -4.423   1.502 -13.062  1.00                 C  
ATOM   1141  CG  PRO D 154      -5.330   1.759 -11.891  1.00                 C  
ATOM   1142  N   LEU D 155      -8.299  -0.420 -14.445  1.00                 N  
ATOM   1143  CA  LEU D 155      -9.574  -0.030 -15.068  1.00                 C  
ATOM   1144  C   LEU D 155     -10.729  -0.700 -14.289  1.00                 C  
ATOM   1145  O   LEU D 155     -10.704  -1.900 -14.009  1.00                 O  
ATOM   1146  CB  LEU D 155      -9.592  -0.427 -16.545  1.00                 C  
ATOM   1147  CG  LEU D 155      -8.501   0.185 -17.425  1.00                 C  
ATOM   1148  CD1 LEU D 155      -8.582  -0.363 -18.842  1.00                 C  
ATOM   1149  CD2 LEU D 155      -8.609   1.702 -17.438  1.00                 C  
ATOM   1150  N   GLY D 156     -11.697   0.110 -13.874  1.00                 N  
ATOM   1151  CA  GLY D 156     -12.847  -0.370 -13.136  1.00                 C  
ATOM   1152  C   GLY D 156     -14.089   0.190 -13.823  1.00                 C  
ATOM   1153  O   GLY D 156     -14.308   1.420 -13.865  1.00                 O  
ATOM   1154  N   LEU D 157     -14.821  -0.750 -14.473  1.00                 N  
ATOM   1155  CA  LEU D 157     -16.096  -0.370 -15.096  1.00                 C  
ATOM   1156  C   LEU D 157     -17.251  -1.030 -14.317  1.00                 C  
ATOM   1157  O   LEU D 157     -17.226  -2.240 -14.036  1.00                 O  
ATOM   1158  CB  LEU D 157     -16.116  -0.781 -16.570  1.00                 C  
ATOM   1159  CG  LEU D 157     -15.028  -0.174 -17.457  1.00                 C  
ATOM   1160  CD1 LEU D 157     -15.110  -0.735 -18.869  1.00                 C  
ATOM   1161  CD2 LEU D 157     -15.140   1.343 -17.484  1.00                 C  
ATOM   1162  N   ALA D 158     -18.219  -0.220 -13.902  1.00                 N  
ATOM   1163  CA  ALA D 158     -19.369  -0.710 -13.164  1.00                 C  
ATOM   1164  C   ALA D 158     -20.611  -0.150 -13.850  1.00                 C  
ATOM   1165  O   ALA D 158     -20.830   1.080 -13.892  1.00                 O  
ATOM   1166  CB  ALA D 158     -19.279  -0.294 -11.704  1.00                 C  
ATOM   1167  N   GLY D 159     -21.342  -1.090 -14.500  1.00                 N  
ATOM   1168  CA  GLY D 159     -22.617  -0.700 -15.123  1.00                 C  
ATOM   1169  C   GLY D 159     -23.773  -1.370 -14.344  1.00                 C  
ATOM   1170  O   GLY D 159     -23.748  -2.570 -14.063  1.00                 O  
ATOM   1171  N   CYS D 160     -24.741  -0.560 -13.929  1.00                 N  
ATOM   1172  CA  CYS D 160     -25.891  -1.040 -13.191  1.00                 C  
ATOM   1173  C   CYS D 160     -27.133  -0.480 -13.877  1.00                 C  
ATOM   1174  O   CYS D 160     -27.352   0.750 -13.920  1.00                 O  
ATOM   1175  CB  CYS D 160     -25.801  -0.616 -11.724  1.00                 C  
ATOM   1176  SG  CYS D 160     -24.346  -1.241 -10.853  1.00                 S  
TER
