# Supplementary material for: Enzyme-responsive progelator cyclic peptides for minimally invasive delivery to the heart post-myocardial infarction
Source: Nat Commun. 2019 Apr 15;10:1735. doi: 10.1038/s41467-019-09587-y (PMC6465301; doi:10.1038/s41467-019-09587-y)
Supplement: Supplementary file 9 — Supplementary Data 6 [file 41467_2019_9587_MOESM9_ESM.txt]

ATOM      1  N   CYS A   1      32.260   6.111   0.302  1.00                 N  
ATOM      2  CA  CYS A   1      30.985   5.725   0.925  1.00                 C  
ATOM      3  C   CYS A   1      29.829   6.391   0.146  1.00                 C  
ATOM      4  O   CYS A   1      29.854   7.596  -0.135  1.00                 O  
ATOM      5  CB  CYS A   1      30.966   6.128   2.401  1.00                 C  
ATOM      6  SG  CYS A   1      32.158   5.241   3.432  1.00                 S  
ATOM      7  N   LYS A   2      28.861   5.579  -0.269  1.00                 N  
ATOM      8  CA  LYS A   2      27.711   6.064  -1.007  1.00                 C  
ATOM      9  C   LYS A   2      26.469   5.503  -0.321  1.00                 C  
ATOM     10  O   LYS A   2      26.250   4.276  -0.278  1.00                 O  
ATOM     11  CB  LYS A   2      27.801   5.644  -2.475  1.00                 C  
ATOM     12  CD  LYS A   2      26.839   5.747  -4.791  1.00                 C  
ATOM     13  CE  LYS A   2      25.685   6.238  -5.650  1.00                 C  
ATOM     14  CG  LYS A   2      26.660   6.158  -3.339  1.00                 C  
ATOM     15  NZ  LYS A   2      25.850   5.850  -7.078  1.00                 N  
ATOM     16  N   PHE A   3      25.738   6.446   0.330  1.00                 N  
ATOM     17  CA  PHE A   3      24.463   6.060   0.953  1.00                 C  
ATOM     18  C   PHE A   3      23.307   6.725   0.174  1.00                 C  
ATOM     19  O   PHE A   3      23.332   7.931  -0.107  1.00                 O  
ATOM     20  CB  PHE A   3      24.444   6.463   2.429  1.00                 C  
ATOM     21  CG  PHE A   3      25.442   5.723   3.273  1.00                 C  
ATOM     22  CZ  PHE A   3      27.284   4.348   4.836  1.00                 C  
ATOM     23  CD1 PHE A   3      26.747   6.171   3.380  1.00                 C  
ATOM     24  CE1 PHE A   3      27.665   5.490   4.156  1.00                 C  
ATOM     25  CD2 PHE A   3      25.076   4.579   3.959  1.00                 C  
ATOM     26  CE2 PHE A   3      25.994   3.898   4.735  1.00                 C  
ATOM     27  N   ASP A   4      22.339   5.914  -0.241  1.00                 N  
ATOM     28  CA  ASP A   4      21.190   6.398  -0.980  1.00                 C  
ATOM     29  C   ASP A   4      19.947   5.838  -0.293  1.00                 C  
ATOM     30  O   ASP A   4      19.728   4.611  -0.251  1.00                 O  
ATOM     31  CB  ASP A   4      21.280   5.975  -2.448  1.00                 C  
ATOM     32  CG  ASP A   4      20.134   6.515  -3.281  1.00                 C  
ATOM     33  OD1 ASP A   4      19.108   6.915  -2.691  1.00                 O  
ATOM     34  OD2 ASP A   4      20.262   6.537  -4.523  1.00                 O  
ATOM     35  N   PHE A   5      19.216   6.780   0.357  1.00                 N  
ATOM     36  CA  PHE A   5      17.941   6.394   0.980  1.00                 C  
ATOM     37  C   PHE A   5      16.786   7.060   0.201  1.00                 C  
ATOM     38  O   PHE A   5      16.811   8.265  -0.080  1.00                 O  
ATOM     39  CB  PHE A   5      17.922   6.797   2.456  1.00                 C  
ATOM     40  CG  PHE A   5      18.920   6.056   3.299  1.00                 C  
ATOM     41  CZ  PHE A   5      20.762   4.680   4.861  1.00                 C  
ATOM     42  CD1 PHE A   5      20.225   6.503   3.407  1.00                 C  
ATOM     43  CE1 PHE A   5      21.143   5.821   4.182  1.00                 C  
ATOM     44  CD2 PHE A   5      18.554   4.911   3.985  1.00                 C  
ATOM     45  CE2 PHE A   5      19.472   4.229   4.761  1.00                 C  
ATOM     46  N   LYS A   6      15.818   6.249  -0.214  1.00                 N  
ATOM     47  CA  LYS A   6      14.668   6.733  -0.952  1.00                 C  
ATOM     48  C   LYS A   6      13.425   6.172  -0.266  1.00                 C  
ATOM     49  O   LYS A   6      13.206   4.946  -0.224  1.00                 O  
ATOM     50  CB  LYS A   6      14.758   6.312  -2.420  1.00                 C  
ATOM     51  CD  LYS A   6      13.842   6.514  -4.748  1.00                 C  
ATOM     52  CE  LYS A   6      13.820   5.023  -5.047  1.00                 C  
ATOM     53  CG  LYS A   6      13.592   6.785  -3.274  1.00                 C  
ATOM     54  NZ  LYS A   6      13.891   4.749  -6.509  1.00                 N  
ATOM     55  N   PHE A   7      12.694   7.115   0.385  1.00                 N  
ATOM     56  CA  PHE A   7      11.419   6.729   1.007  1.00                 C  
ATOM     57  C   PHE A   7      10.264   7.395   0.229  1.00                 C  
ATOM     58  O   PHE A   7      10.289   8.600  -0.052  1.00                 O  
ATOM     59  CB  PHE A   7      11.400   7.131   2.483  1.00                 C  
ATOM     60  CG  PHE A   7      12.397   6.389   3.326  1.00                 C  
ATOM     61  CZ  PHE A   7      14.238   5.011   4.889  1.00                 C  
ATOM     62  CD1 PHE A   7      13.702   6.836   3.435  1.00                 C  
ATOM     63  CE1 PHE A   7      14.620   6.153   4.211  1.00                 C  
ATOM     64  CD2 PHE A   7      12.030   5.244   4.011  1.00                 C  
ATOM     65  CE2 PHE A   7      12.948   4.561   4.787  1.00                 C  
ATOM     66  N   ASP A   8       9.296   6.583  -0.186  1.00                 N  
ATOM     67  CA  ASP A   8       8.146   7.068  -0.925  1.00                 C  
ATOM     68  C   ASP A   8       6.904   6.507  -0.238  1.00                 C  
ATOM     69  O   ASP A   8       6.685   5.281  -0.196  1.00                 O  
ATOM     70  CB  ASP A   8       8.236   6.647  -2.393  1.00                 C  
ATOM     71  CG  ASP A   8       7.090   7.187  -3.226  1.00                 C  
ATOM     72  OD1 ASP A   8       6.064   7.587  -2.636  1.00                 O  
ATOM     73  OD2 ASP A   8       7.218   7.211  -4.468  1.00                 O  
ATOM     74  N   PHE A   9       6.173   7.450   0.412  1.00                 N  
ATOM     75  CA  PHE A   9       4.897   7.064   1.035  1.00                 C  
ATOM     76  C   PHE A   9       3.742   7.730   0.256  1.00                 C  
ATOM     77  O   PHE A   9       3.767   8.935  -0.025  1.00                 O  
ATOM     78  CB  PHE A   9       4.878   7.467   2.511  1.00                 C  
ATOM     79  CG  PHE A   9       5.875   6.725   3.354  1.00                 C  
ATOM     80  CZ  PHE A   9       7.716   5.349   4.917  1.00                 C  
ATOM     81  CD1 PHE A   9       7.181   7.173   3.462  1.00                 C  
ATOM     82  CE1 PHE A   9       8.098   6.491   4.238  1.00                 C  
ATOM     83  CD2 PHE A   9       5.509   5.581   4.040  1.00                 C  
ATOM     84  CE2 PHE A   9       6.426   4.899   4.816  1.00                 C  
ATOM     85  N   LYS A  10       2.774   6.918  -0.159  1.00                 N  
ATOM     86  CA  LYS A  10       1.624   7.402  -0.897  1.00                 C  
ATOM     87  C   LYS A  10       0.382   6.842  -0.211  1.00                 C  
ATOM     88  O   LYS A  10       0.163   5.615  -0.169  1.00                 O  
ATOM     89  CB  LYS A  10       1.713   6.980  -2.365  1.00                 C  
ATOM     90  CD  LYS A  10       0.751   7.082  -4.681  1.00                 C  
ATOM     91  CE  LYS A  10      -0.404   7.572  -5.540  1.00                 C  
ATOM     92  CG  LYS A  10       0.572   7.493  -3.229  1.00                 C  
ATOM     93  NZ  LYS A  10      -0.239   7.182  -6.967  1.00                 N  
ATOM     94  N   PHE A  11      -0.349   7.785   0.439  1.00                 N  
ATOM     95  CA  PHE A  11      -1.624   7.399   1.062  1.00                 C  
ATOM     96  C   PHE A  11      -2.780   8.064   0.283  1.00                 C  
ATOM     97  O   PHE A  11      -2.755   9.270   0.003  1.00                 O  
ATOM     98  CB  PHE A  11      -1.643   7.802   2.538  1.00                 C  
ATOM     99  CG  PHE A  11      -0.645   7.062   3.382  1.00                 C  
ATOM    100  CZ  PHE A  11       1.197   5.687   4.945  1.00                 C  
ATOM    101  CD1 PHE A  11       0.660   7.510   3.489  1.00                 C  
ATOM    102  CE1 PHE A  11       1.578   6.829   4.265  1.00                 C  
ATOM    103  CD2 PHE A  11      -1.011   5.918   4.068  1.00                 C  
ATOM    104  CE2 PHE A  11      -0.093   5.237   4.844  1.00                 C  
ATOM    105  N   ASP A  12      -3.748   7.253  -0.131  1.00                 N  
ATOM    106  CA  ASP A  12      -4.897   7.737  -0.870  1.00                 C  
ATOM    107  C   ASP A  12      -6.140   7.176  -0.183  1.00                 C  
ATOM    108  O   ASP A  12      -6.359   5.950  -0.141  1.00                 O  
ATOM    109  CB  ASP A  12      -4.807   7.315  -2.338  1.00                 C  
ATOM    110  CG  ASP A  12      -5.952   7.855  -3.171  1.00                 C  
ATOM    111  OD1 ASP A  12      -6.761   8.640  -2.632  1.00                 O  
ATOM    112  OD2 ASP A  12      -6.043   7.492  -4.363  1.00                 O  
ATOM    113  N   PHE A  13      -6.871   8.119   0.467  1.00                 N  
ATOM    114  CA  PHE A  13      -8.146   7.733   1.090  1.00                 C  
ATOM    115  C   PHE A  13      -9.301   8.399   0.311  1.00                 C  
ATOM    116  O   PHE A  13      -9.276   9.604   0.030  1.00                 O  
ATOM    117  CB  PHE A  13      -8.165   8.136   2.566  1.00                 C  
ATOM    118  CG  PHE A  13      -7.167   7.395   3.409  1.00                 C  
ATOM    119  CZ  PHE A  13      -5.325   6.019   4.971  1.00                 C  
ATOM    120  CD1 PHE A  13      -5.862   7.842   3.517  1.00                 C  
ATOM    121  CE1 PHE A  13      -4.944   7.160   4.292  1.00                 C  
ATOM    122  CD2 PHE A  13      -7.533   6.250   4.095  1.00                 C  
ATOM    123  CE2 PHE A  13      -6.615   5.568   4.871  1.00                 C  
ATOM    124  N   PRO A  14     -10.270   7.588  -0.104  1.00                 N  
ATOM    125  CA  PRO A  14     -11.419   8.072  -0.842  1.00                 C  
ATOM    126  C   PRO A  14     -12.662   7.511  -0.156  1.00                 C  
ATOM    127  O   PRO A  14     -12.881   6.285  -0.114  1.00                 O  
ATOM    128  CB  PRO A  14     -11.210   7.522  -2.254  1.00                 C  
ATOM    129  CD  PRO A  14      -9.291   6.847  -0.994  1.00                 C  
ATOM    130  CG  PRO A  14      -9.738   7.301  -2.355  1.00                 C  
ATOM    131  N   LEU A  15     -13.393   8.454   0.494  1.00                 N  
ATOM    132  CA  LEU A  15     -14.668   8.068   1.117  1.00                 C  
ATOM    133  C   LEU A  15     -15.823   8.734   0.338  1.00                 C  
ATOM    134  O   LEU A  15     -15.798   9.939   0.058  1.00                 O  
ATOM    135  CB  LEU A  15     -14.687   8.471   2.593  1.00                 C  
ATOM    136  CG  LEU A  15     -15.980   8.181   3.358  1.00                 C  
ATOM    137  CD1 LEU A  15     -16.220   6.683   3.461  1.00                 C  
ATOM    138  CD2 LEU A  15     -15.935   8.806   4.744  1.00                 C  
ATOM    139  N   GLY A  16     -16.791   7.922  -0.077  1.00                 N  
ATOM    140  CA  GLY A  16     -17.941   8.407  -0.815  1.00                 C  
ATOM    141  C   GLY A  16     -19.183   7.846  -0.128  1.00                 C  
ATOM    142  O   GLY A  16     -19.402   6.619  -0.086  1.00                 O  
ATOM    143  N   LEU A  17     -19.915   8.789   0.522  1.00                 N  
ATOM    144  CA  LEU A  17     -21.190   8.403   1.145  1.00                 C  
ATOM    145  C   LEU A  17     -22.345   9.068   0.366  1.00                 C  
ATOM    146  O   LEU A  17     -22.320  10.274   0.085  1.00                 O  
ATOM    147  CB  LEU A  17     -21.209   8.806   2.621  1.00                 C  
ATOM    148  CG  LEU A  17     -22.502   8.517   3.386  1.00                 C  
ATOM    149  CD1 LEU A  17     -22.742   7.019   3.489  1.00                 C  
ATOM    150  CD2 LEU A  17     -22.458   9.142   4.772  1.00                 C  
ATOM    151  N   ALA A  18     -23.313   8.257  -0.049  1.00                 N  
ATOM    152  CA  ALA A  18     -24.463   8.741  -0.787  1.00                 C  
ATOM    153  C   ALA A  18     -25.705   8.181  -0.101  1.00                 C  
ATOM    154  O   ALA A  18     -25.924   6.954  -0.059  1.00                 O  
ATOM    155  CB  ALA A  18     -24.372   8.321  -2.246  1.00                 C  
ATOM    156  N   GLY A  19     -26.436   9.123   0.549  1.00                 N  
ATOM    157  CA  GLY A  19     -27.711   8.737   1.172  1.00                 C  
ATOM    158  C   GLY A  19     -28.867   9.403   0.393  1.00                 C  
ATOM    159  O   GLY A  19     -28.842  10.608   0.112  1.00                 O  
ATOM    160  N   CYS A  20     -29.835   8.592  -0.022  1.00                 N  
ATOM    161  CA  CYS A  20     -30.985   9.076  -0.760  1.00                 C  
ATOM    162  C   CYS A  20     -32.227   8.515  -0.074  1.00                 C  
ATOM    163  O   CYS A  20     -32.446   7.289  -0.031  1.00                 O  
ATOM    164  CB  CYS A  20     -30.895   8.655  -2.228  1.00                 C  
ATOM    165  SG  CYS A  20     -29.438   9.281  -3.097  1.00                 S  
ATOM    166  N   CYS A  81     -27.092  13.860 -12.891  1.00                 N  
ATOM    167  CA  CYS A  81     -25.817  13.470 -13.514  1.00                 C  
ATOM    168  C   CYS A  81     -24.662  14.130 -12.735  1.00                 C  
ATOM    169  O   CYS A  81     -24.687  15.340 -12.454  1.00                 O  
ATOM    170  CB  CYS A  81     -25.796  13.874 -14.989  1.00                 C  
ATOM    171  SG  CYS A  81     -26.990  12.993 -16.023  1.00                 S  
ATOM    172  N   LYS A  82     -23.693  13.320 -12.320  1.00                 N  
ATOM    173  CA  LYS A  82     -22.544  13.810 -11.582  1.00                 C  
ATOM    174  C   LYS A  82     -21.301  13.250 -12.268  1.00                 C  
ATOM    175  O   LYS A  82     -21.082  12.020 -12.310  1.00                 O  
ATOM    176  CB  LYS A  82     -22.633  13.392 -10.113  1.00                 C  
ATOM    177  CD  LYS A  82     -21.673  13.503  -7.797  1.00                 C  
ATOM    178  CE  LYS A  82     -20.520  13.999  -6.939  1.00                 C  
ATOM    179  CG  LYS A  82     -21.494  13.911  -9.250  1.00                 C  
ATOM    180  NZ  LYS A  82     -20.685  13.613  -5.510  1.00                 N  
ATOM    181  N   PHE A  83     -20.570  14.190 -12.918  1.00                 N  
ATOM    182  CA  PHE A  83     -19.295  13.800 -13.541  1.00                 C  
ATOM    183  C   PHE A  83     -18.140  14.470 -12.762  1.00                 C  
ATOM    184  O   PHE A  83     -18.165  15.670 -12.482  1.00                 O  
ATOM    185  CB  PHE A  83     -19.277  14.197 -15.018  1.00                 C  
ATOM    186  CG  PHE A  83     -20.276  13.454 -15.858  1.00                 C  
ATOM    187  CZ  PHE A  83     -22.121  12.075 -17.414  1.00                 C  
ATOM    188  CD1 PHE A  83     -21.581  13.903 -15.966  1.00                 C  
ATOM    189  CE1 PHE A  83     -22.500  13.219 -16.739  1.00                 C  
ATOM    190  CD2 PHE A  83     -19.912  12.307 -16.540  1.00                 C  
ATOM    191  CE2 PHE A  83     -20.831  11.623 -17.313  1.00                 C  
ATOM    192  N   ASP A  84     -17.172  13.660 -12.348  1.00                 N  
ATOM    193  CA  ASP A  84     -16.022  14.140 -11.609  1.00                 C  
ATOM    194  C   ASP A  84     -14.780  13.580 -12.296  1.00                 C  
ATOM    195  O   ASP A  84     -14.561  12.360 -12.338  1.00                 O  
ATOM    196  CB  ASP A  84     -16.112  13.715 -10.142  1.00                 C  
ATOM    197  CG  ASP A  84     -14.965  14.250  -9.309  1.00                 C  
ATOM    198  OD1 ASP A  84     -13.938  14.650  -9.898  1.00                 O  
ATOM    199  OD2 ASP A  84     -15.092  14.271  -8.066  1.00                 O  
ATOM    200  N   PHE A  85     -14.049  14.520 -12.946  1.00                 N  
ATOM    201  CA  PHE A  85     -12.773  14.140 -13.569  1.00                 C  
ATOM    202  C   PHE A  85     -11.618  14.800 -12.790  1.00                 C  
ATOM    203  O   PHE A  85     -11.643  16.010 -12.509  1.00                 O  
ATOM    204  CB  PHE A  85     -12.753  14.551 -15.043  1.00                 C  
ATOM    205  CG  PHE A  85     -13.748  13.813 -15.891  1.00                 C  
ATOM    206  CZ  PHE A  85     -15.585  12.442 -17.464  1.00                 C  
ATOM    207  CD1 PHE A  85     -15.054  14.258 -15.998  1.00                 C  
ATOM    208  CE1 PHE A  85     -15.970  13.579 -16.779  1.00                 C  
ATOM    209  CD2 PHE A  85     -13.379  12.673 -16.583  1.00                 C  
ATOM    210  CE2 PHE A  85     -14.294  11.993 -17.364  1.00                 C  
ATOM    211  N   LYS A  86     -10.650  13.990 -12.375  1.00                 N  
ATOM    212  CA  LYS A  86      -9.500  14.480 -11.637  1.00                 C  
ATOM    213  C   LYS A  86      -8.258  13.920 -12.323  1.00                 C  
ATOM    214  O   LYS A  86      -8.039  12.690 -12.365  1.00                 O  
ATOM    215  CB  LYS A  86      -9.589  14.062 -10.168  1.00                 C  
ATOM    216  CD  LYS A  86      -8.627  14.173  -7.852  1.00                 C  
ATOM    217  CE  LYS A  86      -7.474  14.669  -6.994  1.00                 C  
ATOM    218  CG  LYS A  86      -8.449  14.581  -9.305  1.00                 C  
ATOM    219  NZ  LYS A  86      -7.639  14.283  -5.566  1.00                 N  
ATOM    220  N   PHE A  87      -7.527  14.860 -12.973  1.00                 N  
ATOM    221  CA  PHE A  87      -6.252  14.470 -13.596  1.00                 C  
ATOM    222  C   PHE A  87      -5.096  15.140 -12.817  1.00                 C  
ATOM    223  O   PHE A  87      -5.121  16.340 -12.537  1.00                 O  
ATOM    224  CB  PHE A  87      -6.234  14.867 -15.073  1.00                 C  
ATOM    225  CG  PHE A  87      -7.233  14.124 -15.913  1.00                 C  
ATOM    226  CZ  PHE A  87      -9.078  12.745 -17.469  1.00                 C  
ATOM    227  CD1 PHE A  87      -8.538  14.573 -16.021  1.00                 C  
ATOM    228  CE1 PHE A  87      -9.457  13.889 -16.794  1.00                 C  
ATOM    229  CD2 PHE A  87      -6.869  12.977 -16.595  1.00                 C  
ATOM    230  CE2 PHE A  87      -7.788  12.293 -17.368  1.00                 C  
ATOM    231  N   ASP A  88      -4.128  14.330 -12.402  1.00                 N  
ATOM    232  CA  ASP A  88      -2.979  14.810 -11.664  1.00                 C  
ATOM    233  C   ASP A  88      -1.736  14.250 -12.351  1.00                 C  
ATOM    234  O   ASP A  88      -1.517  13.020 -12.393  1.00                 O  
ATOM    235  CB  ASP A  88      -3.069  14.385 -10.197  1.00                 C  
ATOM    236  CG  ASP A  88      -1.921  14.921  -9.364  1.00                 C  
ATOM    237  OD1 ASP A  88      -0.895  15.320  -9.953  1.00                 O  
ATOM    238  OD2 ASP A  88      -2.048  14.942  -8.121  1.00                 O  
ATOM    239  N   PHE A  89      -1.005  15.190 -13.001  1.00                 N  
ATOM    240  CA  PHE A  89       0.270  14.810 -13.624  1.00                 C  
ATOM    241  C   PHE A  89       1.425  15.470 -12.845  1.00                 C  
ATOM    242  O   PHE A  89       1.400  16.680 -12.564  1.00                 O  
ATOM    243  CB  PHE A  89       0.290  15.221 -15.098  1.00                 C  
ATOM    244  CG  PHE A  89      -0.706  14.483 -15.946  1.00                 C  
ATOM    245  CZ  PHE A  89      -2.544  13.112 -17.518  1.00                 C  
ATOM    246  CD1 PHE A  89      -2.012  14.929 -16.053  1.00                 C  
ATOM    247  CE1 PHE A  89      -2.928  14.250 -16.833  1.00                 C  
ATOM    248  CD2 PHE A  89      -0.337  13.343 -16.638  1.00                 C  
ATOM    249  CE2 PHE A  89      -1.253  12.664 -17.419  1.00                 C  
ATOM    250  N   LYS A  90       2.394  14.660 -12.430  1.00                 N  
ATOM    251  CA  LYS A  90       3.543  15.150 -11.692  1.00                 C  
ATOM    252  C   LYS A  90       4.786  14.590 -12.378  1.00                 C  
ATOM    253  O   LYS A  90       5.005  13.360 -12.420  1.00                 O  
ATOM    254  CB  LYS A  90       3.454  14.732 -10.223  1.00                 C  
ATOM    255  CD  LYS A  90       4.414  14.843  -7.907  1.00                 C  
ATOM    256  CE  LYS A  90       5.567  15.339  -7.049  1.00                 C  
ATOM    257  CG  LYS A  90       4.593  15.251  -9.360  1.00                 C  
ATOM    258  NZ  LYS A  90       5.402  14.953  -5.620  1.00                 N  
ATOM    259  N   PHE A  91       5.517  15.530 -13.028  1.00                 N  
ATOM    260  CA  PHE A  91       6.792  15.140 -13.651  1.00                 C  
ATOM    261  C   PHE A  91       7.947  15.810 -12.872  1.00                 C  
ATOM    262  O   PHE A  91       7.922  17.010 -12.591  1.00                 O  
ATOM    263  CB  PHE A  91       6.810  15.537 -15.128  1.00                 C  
ATOM    264  CG  PHE A  91       5.811  14.794 -15.968  1.00                 C  
ATOM    265  CZ  PHE A  91       3.966  13.415 -17.524  1.00                 C  
ATOM    266  CD1 PHE A  91       4.506  15.243 -16.076  1.00                 C  
ATOM    267  CE1 PHE A  91       3.587  14.559 -16.849  1.00                 C  
ATOM    268  CD2 PHE A  91       6.175  13.647 -16.650  1.00                 C  
ATOM    269  CE2 PHE A  91       5.256  12.963 -17.423  1.00                 C  
ATOM    270  N   ASP A  92       8.915  15.000 -12.457  1.00                 N  
ATOM    271  CA  ASP A  92      10.065  15.480 -11.719  1.00                 C  
ATOM    272  C   ASP A  92      11.307  14.920 -12.405  1.00                 C  
ATOM    273  O   ASP A  92      11.526  13.690 -12.448  1.00                 O  
ATOM    274  CB  ASP A  92       9.975  15.056 -10.252  1.00                 C  
ATOM    275  CG  ASP A  92      11.123  15.591  -9.419  1.00                 C  
ATOM    276  OD1 ASP A  92      11.932  16.376  -9.958  1.00                 O  
ATOM    277  OD2 ASP A  92      11.214  15.227  -8.228  1.00                 O  
ATOM    278  N   PHE A  93      12.039  15.860 -13.056  1.00                 N  
ATOM    279  CA  PHE A  93      13.314  15.480 -13.679  1.00                 C  
ATOM    280  C   PHE A  93      14.469  16.140 -12.900  1.00                 C  
ATOM    281  O   PHE A  93      14.444  17.350 -12.619  1.00                 O  
ATOM    282  CB  PHE A  93      13.334  15.891 -15.153  1.00                 C  
ATOM    283  CG  PHE A  93      12.338  15.153 -16.001  1.00                 C  
ATOM    284  CZ  PHE A  93      10.500  13.782 -17.573  1.00                 C  
ATOM    285  CD1 PHE A  93      11.032  15.599 -16.108  1.00                 C  
ATOM    286  CE1 PHE A  93      10.116  14.920 -16.888  1.00                 C  
ATOM    287  CD2 PHE A  93      12.707  14.013 -16.693  1.00                 C  
ATOM    288  CE2 PHE A  93      11.791  13.334 -17.474  1.00                 C  
ATOM    289  N   PRO A  94      15.437  15.330 -12.485  1.00                 N  
ATOM    290  CA  PRO A  94      16.587  15.820 -11.747  1.00                 C  
ATOM    291  C   PRO A  94      17.829  15.260 -12.433  1.00                 C  
ATOM    292  O   PRO A  94      18.048  14.030 -12.475  1.00                 O  
ATOM    293  CB  PRO A  94      16.380  15.273 -10.333  1.00                 C  
ATOM    294  CD  PRO A  94      14.462  14.589 -11.591  1.00                 C  
ATOM    295  CG  PRO A  94      14.909  15.048 -10.232  1.00                 C  
ATOM    296  N   LEU A  95      18.560  16.200 -13.083  1.00                 N  
ATOM    297  CA  LEU A  95      19.835  15.810 -13.706  1.00                 C  
ATOM    298  C   LEU A  95      20.991  16.480 -12.927  1.00                 C  
ATOM    299  O   LEU A  95      20.966  17.680 -12.646  1.00                 O  
ATOM    300  CB  LEU A  95      19.853  16.207 -15.183  1.00                 C  
ATOM    301  CG  LEU A  95      21.145  15.914 -15.949  1.00                 C  
ATOM    302  CD1 LEU A  95      21.383  14.415 -16.046  1.00                 C  
ATOM    303  CD2 LEU A  95      21.100  16.533 -17.337  1.00                 C  
ATOM    304  N   GLY A  96      21.959  15.670 -12.512  1.00                 N  
ATOM    305  CA  GLY A  96      23.109  16.150 -11.774  1.00                 C  
ATOM    306  C   GLY A  96      24.351  15.590 -12.460  1.00                 C  
ATOM    307  O   GLY A  96      24.570  14.360 -12.503  1.00                 O  
ATOM    308  N   LEU A  97      25.082  16.530 -13.111  1.00                 N  
ATOM    309  CA  LEU A  97      26.357  16.150 -13.734  1.00                 C  
ATOM    310  C   LEU A  97      27.513  16.810 -12.955  1.00                 C  
ATOM    311  O   LEU A  97      27.488  18.020 -12.674  1.00                 O  
ATOM    312  CB  LEU A  97      26.377  16.561 -15.208  1.00                 C  
ATOM    313  CG  LEU A  97      27.671  16.278 -15.973  1.00                 C  
ATOM    314  CD1 LEU A  97      27.914  14.781 -16.083  1.00                 C  
ATOM    315  CD2 LEU A  97      27.627  16.910 -17.356  1.00                 C  
ATOM    316  N   ALA A  98      28.481  16.000 -12.540  1.00                 N  
ATOM    317  CA  ALA A  98      29.630  16.490 -11.801  1.00                 C  
ATOM    318  C   ALA A  98      30.873  15.920 -12.488  1.00                 C  
ATOM    319  O   ALA A  98      31.092  14.700 -12.530  1.00                 O  
ATOM    320  CB  ALA A  98      29.535  16.079 -10.340  1.00                 C  
ATOM    321  N   GLY A  99      31.604  16.870 -13.138  1.00                 N  
ATOM    322  CA  GLY A  99      32.879  16.480 -13.761  1.00                 C  
ATOM    323  C   GLY A  99      34.034  17.150 -12.982  1.00                 C  
ATOM    324  O   GLY A  99      34.009  18.350 -12.701  1.00                 O  
ATOM    325  N   CYS A 100      35.002  16.340 -12.567  1.00                 N  
ATOM    326  CA  CYS A 100      36.152  16.820 -11.829  1.00                 C  
ATOM    327  C   CYS A 100      37.395  16.260 -12.515  1.00                 C  
ATOM    328  O   CYS A 100      37.614  15.030 -12.557  1.00                 O  
ATOM    329  CB  CYS A 100      36.062  16.396 -10.362  1.00                 C  
ATOM    330  SG  CYS A 100      34.607  17.021  -9.491  1.00                 S  
TER
ATOM    331  N   CYS B  21      32.260   1.177   0.247  1.00                 N  
ATOM    332  CA  CYS B  21      30.985   0.791   0.870  1.00                 C  
ATOM    333  C   CYS B  21      29.829   1.457   0.091  1.00                 C  
ATOM    334  O   CYS B  21      29.854   2.662  -0.190  1.00                 O  
ATOM    335  CB  CYS B  21      30.966   1.194   2.346  1.00                 C  
ATOM    336  SG  CYS B  21      32.158   0.307   3.377  1.00                 S  
ATOM    337  N   LYS B  22      28.861   0.646  -0.324  1.00                 N  
ATOM    338  CA  LYS B  22      27.711   1.130  -1.062  1.00                 C  
ATOM    339  C   LYS B  22      26.469   0.569  -0.376  1.00                 C  
ATOM    340  O   LYS B  22      26.250  -0.657  -0.333  1.00                 O  
ATOM    341  CB  LYS B  22      27.801   0.709  -2.530  1.00                 C  
ATOM    342  CD  LYS B  22      26.839   0.811  -4.846  1.00                 C  
ATOM    343  CE  LYS B  22      25.684   1.301  -5.705  1.00                 C  
ATOM    344  CG  LYS B  22      26.660   1.222  -3.394  1.00                 C  
ATOM    345  NZ  LYS B  22      25.850   0.912  -7.132  1.00                 N  
ATOM    346  N   PHE B  23      25.738   1.512   0.275  1.00                 N  
ATOM    347  CA  PHE B  23      24.463   1.126   0.897  1.00                 C  
ATOM    348  C   PHE B  23      23.307   1.792   0.119  1.00                 C  
ATOM    349  O   PHE B  23      23.332   2.997  -0.162  1.00                 O  
ATOM    350  CB  PHE B  23      24.444   1.528   2.373  1.00                 C  
ATOM    351  CG  PHE B  23      25.441   0.786   3.216  1.00                 C  
ATOM    352  CZ  PHE B  23      27.282  -0.591   4.779  1.00                 C  
ATOM    353  CD1 PHE B  23      26.746   1.233   3.325  1.00                 C  
ATOM    354  CE1 PHE B  23      27.664   0.551   4.101  1.00                 C  
ATOM    355  CD2 PHE B  23      25.074  -0.359   3.901  1.00                 C  
ATOM    356  CE2 PHE B  23      25.992  -1.041   4.677  1.00                 C  
ATOM    357  N   ASP B  24      22.339   0.980  -0.296  1.00                 N  
ATOM    358  CA  ASP B  24      21.190   1.465  -1.035  1.00                 C  
ATOM    359  C   ASP B  24      19.947   0.904  -0.348  1.00                 C  
ATOM    360  O   ASP B  24      19.728  -0.323  -0.306  1.00                 O  
ATOM    361  CB  ASP B  24      21.280   1.044  -2.503  1.00                 C  
ATOM    362  CG  ASP B  24      20.135   1.584  -3.336  1.00                 C  
ATOM    363  OD1 ASP B  24      19.109   1.984  -2.746  1.00                 O  
ATOM    364  OD2 ASP B  24      20.263   1.608  -4.578  1.00                 O  
ATOM    365  N   PHE B  25      19.216   1.847   0.302  1.00                 N  
ATOM    366  CA  PHE B  25      17.941   1.461   0.925  1.00                 C  
ATOM    367  C   PHE B  25      16.786   2.127   0.146  1.00                 C  
ATOM    368  O   PHE B  25      16.811   3.332  -0.135  1.00                 O  
ATOM    369  CB  PHE B  25      17.922   1.864   2.401  1.00                 C  
ATOM    370  CG  PHE B  25      18.920   1.123   3.244  1.00                 C  
ATOM    371  CZ  PHE B  25      20.762  -0.253   4.806  1.00                 C  
ATOM    372  CD1 PHE B  25      20.225   1.570   3.352  1.00                 C  
ATOM    373  CE1 PHE B  25      21.143   0.888   4.127  1.00                 C  
ATOM    374  CD2 PHE B  25      18.554  -0.022   3.930  1.00                 C  
ATOM    375  CE2 PHE B  25      19.472  -0.704   4.706  1.00                 C  
ATOM    376  N   LYS B  26      15.818   1.315  -0.269  1.00                 N  
ATOM    377  CA  LYS B  26      14.668   1.799  -1.007  1.00                 C  
ATOM    378  C   LYS B  26      13.425   1.239  -0.321  1.00                 C  
ATOM    379  O   LYS B  26      13.206   0.012  -0.279  1.00                 O  
ATOM    380  CB  LYS B  26      14.757   1.377  -2.475  1.00                 C  
ATOM    381  CD  LYS B  26      13.841   1.578  -4.803  1.00                 C  
ATOM    382  CE  LYS B  26      13.818   0.088  -5.101  1.00                 C  
ATOM    383  CG  LYS B  26      13.592   1.850  -3.328  1.00                 C  
ATOM    384  NZ  LYS B  26      13.889  -0.187  -6.563  1.00                 N  
ATOM    385  N   PHE B  27      12.694   2.181   0.330  1.00                 N  
ATOM    386  CA  PHE B  27      11.419   1.795   0.952  1.00                 C  
ATOM    387  C   PHE B  27      10.264   2.461   0.173  1.00                 C  
ATOM    388  O   PHE B  27      10.289   3.666  -0.107  1.00                 O  
ATOM    389  CB  PHE B  27      11.399   2.197   2.428  1.00                 C  
ATOM    390  CG  PHE B  27      12.397   1.456   3.272  1.00                 C  
ATOM    391  CZ  PHE B  27      14.238   0.079   4.834  1.00                 C  
ATOM    392  CD1 PHE B  27      13.702   1.903   3.380  1.00                 C  
ATOM    393  CE1 PHE B  27      14.620   1.221   4.156  1.00                 C  
ATOM    394  CD2 PHE B  27      12.030   0.311   3.957  1.00                 C  
ATOM    395  CE2 PHE B  27      12.948  -0.371   4.733  1.00                 C  
ATOM    396  N   ASP B  28       9.296   1.650  -0.241  1.00                 N  
ATOM    397  CA  ASP B  28       8.146   2.134  -0.980  1.00                 C  
ATOM    398  C   ASP B  28       6.904   1.573  -0.293  1.00                 C  
ATOM    399  O   ASP B  28       6.685   0.347  -0.251  1.00                 O  
ATOM    400  CB  ASP B  28       8.236   1.712  -2.448  1.00                 C  
ATOM    401  CG  ASP B  28       7.090   2.251  -3.281  1.00                 C  
ATOM    402  OD1 ASP B  28       6.064   2.651  -2.691  1.00                 O  
ATOM    403  OD2 ASP B  28       7.217   2.275  -4.523  1.00                 O  
ATOM    404  N   PHE B  29       6.173   2.516   0.357  1.00                 N  
ATOM    405  CA  PHE B  29       4.897   2.130   0.980  1.00                 C  
ATOM    406  C   PHE B  29       3.742   2.796   0.201  1.00                 C  
ATOM    407  O   PHE B  29       3.767   4.001  -0.080  1.00                 O  
ATOM    408  CB  PHE B  29       4.878   2.533   2.456  1.00                 C  
ATOM    409  CG  PHE B  29       5.875   1.791   3.299  1.00                 C  
ATOM    410  CZ  PHE B  29       7.716   0.415   4.862  1.00                 C  
ATOM    411  CD1 PHE B  29       7.181   2.239   3.407  1.00                 C  
ATOM    412  CE1 PHE B  29       8.098   1.557   4.183  1.00                 C  
ATOM    413  CD2 PHE B  29       5.509   0.647   3.985  1.00                 C  
ATOM    414  CE2 PHE B  29       6.426  -0.035   4.761  1.00                 C  
ATOM    415  N   LYS B  30       2.774   1.985  -0.214  1.00                 N  
ATOM    416  CA  LYS B  30       1.624   2.469  -0.952  1.00                 C  
ATOM    417  C   LYS B  30       0.382   1.908  -0.266  1.00                 C  
ATOM    418  O   LYS B  30       0.163   0.682  -0.224  1.00                 O  
ATOM    419  CB  LYS B  30       1.714   2.048  -2.420  1.00                 C  
ATOM    420  CD  LYS B  30       0.752   2.150  -4.736  1.00                 C  
ATOM    421  CE  LYS B  30      -0.403   2.640  -5.595  1.00                 C  
ATOM    422  CG  LYS B  30       0.573   2.561  -3.284  1.00                 C  
ATOM    423  NZ  LYS B  30      -0.237   2.251  -7.022  1.00                 N  
ATOM    424  N   PHE B  31      -0.349   2.851   0.384  1.00                 N  
ATOM    425  CA  PHE B  31      -1.624   2.465   1.007  1.00                 C  
ATOM    426  C   PHE B  31      -2.780   3.131   0.228  1.00                 C  
ATOM    427  O   PHE B  31      -2.755   4.336  -0.052  1.00                 O  
ATOM    428  CB  PHE B  31      -1.643   2.868   2.483  1.00                 C  
ATOM    429  CG  PHE B  31      -0.645   2.127   3.326  1.00                 C  
ATOM    430  CZ  PHE B  31       1.197   0.751   4.888  1.00                 C  
ATOM    431  CD1 PHE B  31       0.660   2.574   3.434  1.00                 C  
ATOM    432  CE1 PHE B  31       1.578   1.892   4.210  1.00                 C  
ATOM    433  CD2 PHE B  31      -1.011   0.982   4.012  1.00                 C  
ATOM    434  CE2 PHE B  31      -0.093   0.300   4.788  1.00                 C  
ATOM    435  N   ASP B  32      -3.748   2.319  -0.187  1.00                 N  
ATOM    436  CA  ASP B  32      -4.897   2.803  -0.925  1.00                 C  
ATOM    437  C   ASP B  32      -6.140   2.243  -0.238  1.00                 C  
ATOM    438  O   ASP B  32      -6.359   1.016  -0.196  1.00                 O  
ATOM    439  CB  ASP B  32      -4.808   2.381  -2.393  1.00                 C  
ATOM    440  CG  ASP B  32      -5.954   2.921  -3.225  1.00                 C  
ATOM    441  OD1 ASP B  32      -6.762   3.706  -2.686  1.00                 O  
ATOM    442  OD2 ASP B  32      -6.045   2.558  -4.417  1.00                 O  
ATOM    443  N   PHE B  33      -6.871   3.186   0.412  1.00                 N  
ATOM    444  CA  PHE B  33      -8.146   2.800   1.035  1.00                 C  
ATOM    445  C   PHE B  33      -9.301   3.465   0.256  1.00                 C  
ATOM    446  O   PHE B  33      -9.276   4.671  -0.025  1.00                 O  
ATOM    447  CB  PHE B  33      -8.165   3.203   2.511  1.00                 C  
ATOM    448  CG  PHE B  33      -7.167   2.463   3.354  1.00                 C  
ATOM    449  CZ  PHE B  33      -5.325   1.088   4.918  1.00                 C  
ATOM    450  CD1 PHE B  33      -5.862   2.911   3.462  1.00                 C  
ATOM    451  CE1 PHE B  33      -4.944   2.230   4.238  1.00                 C  
ATOM    452  CD2 PHE B  33      -7.533   1.319   4.041  1.00                 C  
ATOM    453  CE2 PHE B  33      -6.615   0.637   4.817  1.00                 C  
ATOM    454  N   PRO B  34     -10.270   2.654  -0.159  1.00                 N  
ATOM    455  CA  PRO B  34     -11.419   3.138  -0.897  1.00                 C  
ATOM    456  C   PRO B  34     -12.662   2.578  -0.211  1.00                 C  
ATOM    457  O   PRO B  34     -12.881   1.351  -0.169  1.00                 O  
ATOM    458  CB  PRO B  34     -11.211   2.588  -2.309  1.00                 C  
ATOM    459  CD  PRO B  34      -9.291   1.912  -1.049  1.00                 C  
ATOM    460  CG  PRO B  34      -9.739   2.366  -2.410  1.00                 C  
ATOM    461  N   LEU B  35     -13.393   3.520   0.439  1.00                 N  
ATOM    462  CA  LEU B  35     -14.668   3.134   1.062  1.00                 C  
ATOM    463  C   LEU B  35     -15.823   3.800   0.283  1.00                 C  
ATOM    464  O   LEU B  35     -15.798   5.005   0.003  1.00                 O  
ATOM    465  CB  LEU B  35     -14.687   3.537   2.538  1.00                 C  
ATOM    466  CG  LEU B  35     -13.597   2.926   3.421  1.00                 C  
ATOM    467  CD1 LEU B  35     -13.678   3.480   4.835  1.00                 C  
ATOM    468  CD2 LEU B  35     -13.706   1.409   3.440  1.00                 C  
ATOM    469  N   GLY B  36     -16.791   2.989  -0.132  1.00                 N  
ATOM    470  CA  GLY B  36     -17.941   3.473  -0.870  1.00                 C  
ATOM    471  C   GLY B  36     -19.183   2.912  -0.184  1.00                 C  
ATOM    472  O   GLY B  36     -19.402   1.686  -0.141  1.00                 O  
ATOM    473  N   LEU B  37     -19.915   3.855   0.467  1.00                 N  
ATOM    474  CA  LEU B  37     -21.190   3.469   1.090  1.00                 C  
ATOM    475  C   LEU B  37     -22.345   4.135   0.311  1.00                 C  
ATOM    476  O   LEU B  37     -22.320   5.340   0.030  1.00                 O  
ATOM    477  CB  LEU B  37     -21.209   3.872   2.566  1.00                 C  
ATOM    478  CG  LEU B  37     -20.119   3.261   3.449  1.00                 C  
ATOM    479  CD1 LEU B  37     -20.200   3.815   4.863  1.00                 C  
ATOM    480  CD2 LEU B  37     -20.228   1.744   3.468  1.00                 C  
ATOM    481  N   ALA B  38     -23.313   3.323  -0.104  1.00                 N  
ATOM    482  CA  ALA B  38     -24.463   3.808  -0.842  1.00                 C  
ATOM    483  C   ALA B  38     -25.705   3.247  -0.156  1.00                 C  
ATOM    484  O   ALA B  38     -25.924   2.020  -0.114  1.00                 O  
ATOM    485  CB  ALA B  38     -24.372   3.389  -2.301  1.00                 C  
ATOM    486  N   GLY B  39     -26.436   4.190   0.494  1.00                 N  
ATOM    487  CA  GLY B  39     -27.711   3.804   1.117  1.00                 C  
ATOM    488  C   GLY B  39     -28.867   4.470   0.338  1.00                 C  
ATOM    489  O   GLY B  39     -28.842   5.675   0.057  1.00                 O  
ATOM    490  N   CYS B  40     -29.835   3.658  -0.077  1.00                 N  
ATOM    491  CA  CYS B  40     -30.985   4.142  -0.815  1.00                 C  
ATOM    492  C   CYS B  40     -32.227   3.582  -0.129  1.00                 C  
ATOM    493  O   CYS B  40     -32.446   2.355  -0.086  1.00                 O  
ATOM    494  CB  CYS B  40     -30.896   3.720  -2.283  1.00                 C  
ATOM    495  SG  CYS B  40     -29.439   4.345  -3.152  1.00                 S  
ATOM    496  N   CYS B 101     -27.092   8.920 -12.836  1.00                 N  
ATOM    497  CA  CYS B 101     -25.817   8.540 -13.459  1.00                 C  
ATOM    498  C   CYS B 101     -24.662   9.200 -12.680  1.00                 C  
ATOM    499  O   CYS B 101     -24.687  10.410 -12.399  1.00                 O  
ATOM    500  CB  CYS B 101     -25.797   8.951 -14.933  1.00                 C  
ATOM    501  SG  CYS B 101     -26.986   8.068 -15.970  1.00                 S  
ATOM    502  N   LYS B 102     -23.693   8.390 -12.265  1.00                 N  
ATOM    503  CA  LYS B 102     -22.544   8.870 -11.527  1.00                 C  
ATOM    504  C   LYS B 102     -21.301   8.310 -12.213  1.00                 C  
ATOM    505  O   LYS B 102     -21.082   7.090 -12.255  1.00                 O  
ATOM    506  CB  LYS B 102     -22.634   8.446 -10.060  1.00                 C  
ATOM    507  CD  LYS B 102     -21.672   8.541  -7.744  1.00                 C  
ATOM    508  CE  LYS B 102     -20.517   9.027  -6.884  1.00                 C  
ATOM    509  CG  LYS B 102     -21.493   8.955  -9.195  1.00                 C  
ATOM    510  NZ  LYS B 102     -20.682   8.635  -5.457  1.00                 N  
ATOM    511  N   PHE B 103     -20.570   9.260 -12.863  1.00                 N  
ATOM    512  CA  PHE B 103     -19.295   8.870 -13.486  1.00                 C  
ATOM    513  C   PHE B 103     -18.140   9.540 -12.707  1.00                 C  
ATOM    514  O   PHE B 103     -18.165  10.740 -12.427  1.00                 O  
ATOM    515  CB  PHE B 103     -19.277   9.267 -14.963  1.00                 C  
ATOM    516  CG  PHE B 103     -20.276   8.524 -15.803  1.00                 C  
ATOM    517  CZ  PHE B 103     -22.121   7.145 -17.359  1.00                 C  
ATOM    518  CD1 PHE B 103     -21.581   8.973 -15.911  1.00                 C  
ATOM    519  CE1 PHE B 103     -22.500   8.289 -16.684  1.00                 C  
ATOM    520  CD2 PHE B 103     -19.912   7.377 -16.485  1.00                 C  
ATOM    521  CE2 PHE B 103     -20.831   6.693 -17.258  1.00                 C  
ATOM    522  N   ASP B 104     -17.172   8.720 -12.292  1.00                 N  
ATOM    523  CA  ASP B 104     -16.022   9.210 -11.554  1.00                 C  
ATOM    524  C   ASP B 104     -14.780   8.650 -12.241  1.00                 C  
ATOM    525  O   ASP B 104     -14.561   7.420 -12.283  1.00                 O  
ATOM    526  CB  ASP B 104     -16.110   8.792 -10.085  1.00                 C  
ATOM    527  CG  ASP B 104     -14.965   9.337  -9.254  1.00                 C  
ATOM    528  OD1 ASP B 104     -13.941   9.738  -9.845  1.00                 O  
ATOM    529  OD2 ASP B 104     -15.092   9.363  -8.012  1.00                 O  
ATOM    530  N   PHE B 105     -14.049   9.590 -12.891  1.00                 N  
ATOM    531  CA  PHE B 105     -12.773   9.200 -13.514  1.00                 C  
ATOM    532  C   PHE B 105     -11.618   9.870 -12.735  1.00                 C  
ATOM    533  O   PHE B 105     -11.643  11.080 -12.454  1.00                 O  
ATOM    534  CB  PHE B 105     -12.755   9.597 -14.991  1.00                 C  
ATOM    535  CG  PHE B 105     -13.753   8.854 -15.831  1.00                 C  
ATOM    536  CZ  PHE B 105     -15.597   7.474 -17.388  1.00                 C  
ATOM    537  CD1 PHE B 105     -15.058   9.302 -15.940  1.00                 C  
ATOM    538  CE1 PHE B 105     -15.977   8.619 -16.713  1.00                 C  
ATOM    539  CD2 PHE B 105     -13.389   7.707 -16.513  1.00                 C  
ATOM    540  CE2 PHE B 105     -14.308   7.023 -17.286  1.00                 C  
ATOM    541  N   LYS B 106     -10.650   9.060 -12.320  1.00                 N  
ATOM    542  CA  LYS B 106      -9.500   9.540 -11.582  1.00                 C  
ATOM    543  C   LYS B 106      -8.258   8.980 -12.268  1.00                 C  
ATOM    544  O   LYS B 106      -8.039   7.760 -12.310  1.00                 O  
ATOM    545  CB  LYS B 106      -9.590   9.116 -10.115  1.00                 C  
ATOM    546  CD  LYS B 106      -8.673   9.310  -7.787  1.00                 C  
ATOM    547  CE  LYS B 106      -8.653   7.819  -7.491  1.00                 C  
ATOM    548  CG  LYS B 106      -8.423   9.585  -9.261  1.00                 C  
ATOM    549  NZ  LYS B 106      -8.724   7.542  -6.030  1.00                 N  
ATOM    550  N   PHE B 107      -7.527   9.930 -12.918  1.00                 N  
ATOM    551  CA  PHE B 107      -6.252   9.540 -13.541  1.00                 C  
ATOM    552  C   PHE B 107      -5.096  10.210 -12.762  1.00                 C  
ATOM    553  O   PHE B 107      -5.121  11.410 -12.482  1.00                 O  
ATOM    554  CB  PHE B 107      -6.234   9.937 -15.018  1.00                 C  
ATOM    555  CG  PHE B 107      -7.233   9.194 -15.858  1.00                 C  
ATOM    556  CZ  PHE B 107      -9.078   7.815 -17.414  1.00                 C  
ATOM    557  CD1 PHE B 107      -8.538   9.643 -15.966  1.00                 C  
ATOM    558  CE1 PHE B 107      -9.457   8.959 -16.739  1.00                 C  
ATOM    559  CD2 PHE B 107      -6.869   8.047 -16.540  1.00                 C  
ATOM    560  CE2 PHE B 107      -7.788   7.363 -17.313  1.00                 C  
ATOM    561  N   ASP B 108      -4.128   9.390 -12.347  1.00                 N  
ATOM    562  CA  ASP B 108      -2.979   9.880 -11.609  1.00                 C  
ATOM    563  C   ASP B 108      -1.736   9.320 -12.296  1.00                 C  
ATOM    564  O   ASP B 108      -1.517   8.090 -12.338  1.00                 O  
ATOM    565  CB  ASP B 108      -3.068   9.462 -10.140  1.00                 C  
ATOM    566  CG  ASP B 108      -1.923  10.007  -9.309  1.00                 C  
ATOM    567  OD1 ASP B 108      -0.898  10.408  -9.900  1.00                 O  
ATOM    568  OD2 ASP B 108      -2.051  10.033  -8.067  1.00                 O  
ATOM    569  N   PHE B 109      -1.005  10.260 -12.946  1.00                 N  
ATOM    570  CA  PHE B 109       0.270   9.870 -13.569  1.00                 C  
ATOM    571  C   PHE B 109       1.425  10.540 -12.790  1.00                 C  
ATOM    572  O   PHE B 109       1.400  11.750 -12.509  1.00                 O  
ATOM    573  CB  PHE B 109       0.288  10.267 -15.046  1.00                 C  
ATOM    574  CG  PHE B 109      -0.711   9.524 -15.886  1.00                 C  
ATOM    575  CZ  PHE B 109      -2.556   8.145 -17.442  1.00                 C  
ATOM    576  CD1 PHE B 109      -2.016   9.973 -15.994  1.00                 C  
ATOM    577  CE1 PHE B 109      -2.935   9.289 -16.767  1.00                 C  
ATOM    578  CD2 PHE B 109      -0.347   8.377 -16.568  1.00                 C  
ATOM    579  CE2 PHE B 109      -1.266   7.693 -17.341  1.00                 C  
ATOM    580  N   LYS B 110       2.394   9.730 -12.375  1.00                 N  
ATOM    581  CA  LYS B 110       3.543  10.210 -11.637  1.00                 C  
ATOM    582  C   LYS B 110       4.786   9.650 -12.323  1.00                 C  
ATOM    583  O   LYS B 110       5.005   8.430 -12.365  1.00                 O  
ATOM    584  CB  LYS B 110       3.453   9.786 -10.170  1.00                 C  
ATOM    585  CD  LYS B 110       4.415   9.881  -7.854  1.00                 C  
ATOM    586  CE  LYS B 110       5.570  10.367  -6.994  1.00                 C  
ATOM    587  CG  LYS B 110       4.594  10.295  -9.305  1.00                 C  
ATOM    588  NZ  LYS B 110       5.405   9.975  -5.567  1.00                 N  
ATOM    589  N   PHE B 111       5.517  10.600 -12.973  1.00                 N  
ATOM    590  CA  PHE B 111       6.792  10.210 -13.596  1.00                 C  
ATOM    591  C   PHE B 111       7.947  10.870 -12.817  1.00                 C  
ATOM    592  O   PHE B 111       7.922  12.080 -12.536  1.00                 O  
ATOM    593  CB  PHE B 111       6.813  10.614 -15.071  1.00                 C  
ATOM    594  CG  PHE B 111       5.813   9.877 -15.916  1.00                 C  
ATOM    595  CZ  PHE B 111       3.968   8.509 -17.481  1.00                 C  
ATOM    596  CD1 PHE B 111       4.510  10.330 -16.024  1.00                 C  
ATOM    597  CE1 PHE B 111       3.590   9.652 -16.801  1.00                 C  
ATOM    598  CD2 PHE B 111       6.176   8.732 -16.603  1.00                 C  
ATOM    599  CE2 PHE B 111       5.256   8.055 -17.380  1.00                 C  
ATOM    600  N   ASP B 112       8.915  10.060 -12.402  1.00                 N  
ATOM    601  CA  ASP B 112      10.065  10.550 -11.664  1.00                 C  
ATOM    602  C   ASP B 112      11.307   9.990 -12.350  1.00                 C  
ATOM    603  O   ASP B 112      11.526   8.760 -12.393  1.00                 O  
ATOM    604  CB  ASP B 112       9.976  10.132 -10.195  1.00                 C  
ATOM    605  CG  ASP B 112      11.121  10.678  -9.364  1.00                 C  
ATOM    606  OD1 ASP B 112      11.927  11.463  -9.906  1.00                 O  
ATOM    607  OD2 ASP B 112      11.213  10.319  -8.171  1.00                 O  
ATOM    608  N   PHE B 113      12.039  10.930 -13.001  1.00                 N  
ATOM    609  CA  PHE B 113      13.314  10.540 -13.624  1.00                 C  
ATOM    610  C   PHE B 113      14.469  11.210 -12.845  1.00                 C  
ATOM    611  O   PHE B 113      14.444  12.410 -12.564  1.00                 O  
ATOM    612  CB  PHE B 113      13.332  10.937 -15.101  1.00                 C  
ATOM    613  CG  PHE B 113      12.333  10.194 -15.941  1.00                 C  
ATOM    614  CZ  PHE B 113      10.488   8.815 -17.497  1.00                 C  
ATOM    615  CD1 PHE B 113      11.028  10.643 -16.049  1.00                 C  
ATOM    616  CE1 PHE B 113      10.109   9.959 -16.822  1.00                 C  
ATOM    617  CD2 PHE B 113      12.697   9.047 -16.623  1.00                 C  
ATOM    618  CE2 PHE B 113      11.778   8.363 -17.396  1.00                 C  
ATOM    619  N   PRO B 114      15.437  10.400 -12.430  1.00                 N  
ATOM    620  CA  PRO B 114      16.587  10.880 -11.692  1.00                 C  
ATOM    621  C   PRO B 114      17.829  10.320 -12.378  1.00                 C  
ATOM    622  O   PRO B 114      18.048   9.100 -12.420  1.00                 O  
ATOM    623  CB  PRO B 114      16.378  10.327 -10.281  1.00                 C  
ATOM    624  CD  PRO B 114      14.457   9.658 -11.541  1.00                 C  
ATOM    625  CG  PRO B 114      14.906  10.108 -10.179  1.00                 C  
ATOM    626  N   LEU B 115      18.560  11.260 -13.028  1.00                 N  
ATOM    627  CA  LEU B 115      19.835  10.880 -13.651  1.00                 C  
ATOM    628  C   LEU B 115      20.991  11.540 -12.872  1.00                 C  
ATOM    629  O   LEU B 115      20.966  12.750 -12.591  1.00                 O  
ATOM    630  CB  LEU B 115      19.855  11.291 -15.125  1.00                 C  
ATOM    631  CG  LEU B 115      18.767  10.684 -16.012  1.00                 C  
ATOM    632  CD1 LEU B 115      18.849  11.245 -17.424  1.00                 C  
ATOM    633  CD2 LEU B 115      18.879   9.167 -16.039  1.00                 C  
ATOM    634  N   GLY B 116      21.959  10.730 -12.457  1.00                 N  
ATOM    635  CA  GLY B 116      23.109  11.220 -11.719  1.00                 C  
ATOM    636  C   GLY B 116      24.351  10.660 -12.405  1.00                 C  
ATOM    637  O   GLY B 116      24.570   9.430 -12.448  1.00                 O  
ATOM    638  N   LEU B 117      25.082  11.600 -13.056  1.00                 N  
ATOM    639  CA  LEU B 117      26.357  11.210 -13.678  1.00                 C  
ATOM    640  C   LEU B 117      27.513  11.880 -12.900  1.00                 C  
ATOM    641  O   LEU B 117      27.488  13.080 -12.619  1.00                 O  
ATOM    642  CB  LEU B 117      26.376  11.606 -15.156  1.00                 C  
ATOM    643  CG  LEU B 117      25.285  10.993 -16.036  1.00                 C  
ATOM    644  CD1 LEU B 117      25.366  11.541 -17.453  1.00                 C  
ATOM    645  CD2 LEU B 117      25.393   9.476 -16.048  1.00                 C  
ATOM    646  N   ALA B 118      28.481  11.070 -12.485  1.00                 N  
ATOM    647  CA  ALA B 118      29.630  11.550 -11.746  1.00                 C  
ATOM    648  C   ALA B 118      30.873  10.990 -12.433  1.00                 C  
ATOM    649  O   ALA B 118      31.092   9.760 -12.475  1.00                 O  
ATOM    650  CB  ALA B 118      29.538  11.126 -10.288  1.00                 C  
ATOM    651  N   GLY B 119      31.604  11.930 -13.083  1.00                 N  
ATOM    652  CA  GLY B 119      32.879  11.550 -13.706  1.00                 C  
ATOM    653  C   GLY B 119      34.034  12.210 -12.927  1.00                 C  
ATOM    654  O   GLY B 119      34.009  13.420 -12.646  1.00                 O  
ATOM    655  N   CYS B 120      35.002  11.400 -12.512  1.00                 N  
ATOM    656  CA  CYS B 120      36.152  11.890 -11.774  1.00                 C  
ATOM    657  C   CYS B 120      37.395  11.330 -12.460  1.00                 C  
ATOM    658  O   CYS B 120      37.614  10.100 -12.502  1.00                 O  
ATOM    659  CB  CYS B 120      36.063  11.472 -10.305  1.00                 C  
ATOM    660  SG  CYS B 120      34.604  12.096  -9.438  1.00                 S  
TER
ATOM    661  N   CYS C  41      32.260  -3.756   0.192  1.00                 N  
ATOM    662  CA  CYS C  41      30.985  -4.142   0.815  1.00                 C  
ATOM    663  C   CYS C  41      29.829  -3.477   0.036  1.00                 C  
ATOM    664  O   CYS C  41      29.854  -2.271  -0.245  1.00                 O  
ATOM    665  CB  CYS C  41      30.966  -3.739   2.291  1.00                 C  
ATOM    666  SG  CYS C  41      32.157  -4.624   3.323  1.00                 S  
ATOM    667  N   LYS C  42      28.861  -4.288  -0.379  1.00                 N  
ATOM    668  CA  LYS C  42      27.711  -3.804  -1.117  1.00                 C  
ATOM    669  C   LYS C  42      26.469  -4.364  -0.431  1.00                 C  
ATOM    670  O   LYS C  42      26.250  -5.591  -0.389  1.00                 O  
ATOM    671  CB  LYS C  42      27.800  -4.226  -2.585  1.00                 C  
ATOM    672  CD  LYS C  42      26.838  -4.124  -4.901  1.00                 C  
ATOM    673  CE  LYS C  42      25.683  -3.634  -5.760  1.00                 C  
ATOM    674  CG  LYS C  42      26.659  -3.713  -3.449  1.00                 C  
ATOM    675  NZ  LYS C  42      25.848  -4.024  -7.187  1.00                 N  
ATOM    676  N   PHE C  43      25.738  -3.422   0.220  1.00                 N  
ATOM    677  CA  PHE C  43      24.463  -3.808   0.842  1.00                 C  
ATOM    678  C   PHE C  43      23.307  -3.142   0.064  1.00                 C  
ATOM    679  O   PHE C  43      23.332  -1.937  -0.217  1.00                 O  
ATOM    680  CB  PHE C  43      24.444  -3.406   2.318  1.00                 C  
ATOM    681  CG  PHE C  43      25.441  -4.148   3.161  1.00                 C  
ATOM    682  CZ  PHE C  43      27.282  -5.525   4.724  1.00                 C  
ATOM    683  CD1 PHE C  43      26.746  -3.701   3.270  1.00                 C  
ATOM    684  CE1 PHE C  43      27.664  -4.383   4.046  1.00                 C  
ATOM    685  CD2 PHE C  43      25.074  -5.293   3.846  1.00                 C  
ATOM    686  CE2 PHE C  43      25.992  -5.975   4.622  1.00                 C  
ATOM    687  N   ASP C  44      22.339  -3.953  -0.351  1.00                 N  
ATOM    688  CA  ASP C  44      21.190  -3.469  -1.090  1.00                 C  
ATOM    689  C   ASP C  44      19.947  -4.030  -0.403  1.00                 C  
ATOM    690  O   ASP C  44      19.728  -5.256  -0.361  1.00                 O  
ATOM    691  CB  ASP C  44      21.280  -3.891  -2.558  1.00                 C  
ATOM    692  CG  ASP C  44      20.135  -3.351  -3.391  1.00                 C  
ATOM    693  OD1 ASP C  44      19.108  -2.952  -2.801  1.00                 O  
ATOM    694  OD2 ASP C  44      20.262  -3.328  -4.633  1.00                 O  
ATOM    695  N   PHE C  45      19.216  -3.087   0.247  1.00                 N  
ATOM    696  CA  PHE C  45      17.941  -3.473   0.870  1.00                 C  
ATOM    697  C   PHE C  45      16.786  -2.807   0.091  1.00                 C  
ATOM    698  O   PHE C  45      16.811  -1.602  -0.190  1.00                 O  
ATOM    699  CB  PHE C  45      17.922  -3.070   2.346  1.00                 C  
ATOM    700  CG  PHE C  45      18.920  -3.811   3.189  1.00                 C  
ATOM    701  CZ  PHE C  45      20.762  -5.187   4.751  1.00                 C  
ATOM    702  CD1 PHE C  45      20.225  -3.364   3.297  1.00                 C  
ATOM    703  CE1 PHE C  45      21.143  -4.046   4.072  1.00                 C  
ATOM    704  CD2 PHE C  45      18.554  -4.956   3.875  1.00                 C  
ATOM    705  CE2 PHE C  45      19.472  -5.638   4.651  1.00                 C  
ATOM    706  N   LYS C  46      15.818  -3.619  -0.324  1.00                 N  
ATOM    707  CA  LYS C  46      14.668  -3.134  -1.062  1.00                 C  
ATOM    708  C   LYS C  46      13.425  -3.695  -0.376  1.00                 C  
ATOM    709  O   LYS C  46      13.206  -4.922  -0.334  1.00                 O  
ATOM    710  CB  LYS C  46      14.758  -3.554  -2.530  1.00                 C  
ATOM    711  CD  LYS C  46      15.937  -3.373  -4.738  1.00                 C  
ATOM    712  CE  LYS C  46      17.132  -2.793  -5.479  1.00                 C  
ATOM    713  CG  LYS C  46      15.936  -2.951  -3.278  1.00                 C  
ATOM    714  NZ  LYS C  46      17.150  -3.204  -6.910  1.00                 N  
ATOM    715  N   PHE C  47      12.694  -2.752   0.274  1.00                 N  
ATOM    716  CA  PHE C  47      11.419  -3.138   0.897  1.00                 C  
ATOM    717  C   PHE C  47      10.264  -2.472   0.118  1.00                 C  
ATOM    718  O   PHE C  47      10.289  -1.267  -0.162  1.00                 O  
ATOM    719  CB  PHE C  47      11.400  -2.735   2.373  1.00                 C  
ATOM    720  CG  PHE C  47      12.398  -3.476   3.216  1.00                 C  
ATOM    721  CZ  PHE C  47      14.240  -4.852   4.778  1.00                 C  
ATOM    722  CD1 PHE C  47      13.703  -3.029   3.324  1.00                 C  
ATOM    723  CE1 PHE C  47      14.621  -3.711   4.099  1.00                 C  
ATOM    724  CD2 PHE C  47      12.032  -4.621   3.902  1.00                 C  
ATOM    725  CE2 PHE C  47      12.950  -5.303   4.678  1.00                 C  
ATOM    726  N   ASP C  48       9.296  -3.284  -0.296  1.00                 N  
ATOM    727  CA  ASP C  48       8.146  -2.800  -1.035  1.00                 C  
ATOM    728  C   ASP C  48       6.904  -3.360  -0.348  1.00                 C  
ATOM    729  O   ASP C  48       6.685  -4.587  -0.306  1.00                 O  
ATOM    730  CB  ASP C  48       8.236  -3.223  -2.503  1.00                 C  
ATOM    731  CG  ASP C  48       7.089  -2.683  -3.335  1.00                 C  
ATOM    732  OD1 ASP C  48       6.064  -2.283  -2.746  1.00                 O  
ATOM    733  OD2 ASP C  48       7.217  -2.661  -4.578  1.00                 O  
ATOM    734  N   PHE C  49       6.173  -2.418   0.302  1.00                 N  
ATOM    735  CA  PHE C  49       4.897  -2.803   0.925  1.00                 C  
ATOM    736  C   PHE C  49       3.742  -2.138   0.146  1.00                 C  
ATOM    737  O   PHE C  49       3.767  -0.933  -0.135  1.00                 O  
ATOM    738  CB  PHE C  49       4.878  -2.399   2.401  1.00                 C  
ATOM    739  CG  PHE C  49       5.875  -3.140   3.245  1.00                 C  
ATOM    740  CZ  PHE C  49       7.715  -4.515   4.809  1.00                 C  
ATOM    741  CD1 PHE C  49       7.180  -2.693   3.353  1.00                 C  
ATOM    742  CE1 PHE C  49       8.098  -3.374   4.130  1.00                 C  
ATOM    743  CD2 PHE C  49       5.508  -4.283   3.932  1.00                 C  
ATOM    744  CE2 PHE C  49       6.425  -4.965   4.709  1.00                 C  
ATOM    745  N   LYS C  50       2.774  -2.949  -0.269  1.00                 N  
ATOM    746  CA  LYS C  50       1.624  -2.465  -1.007  1.00                 C  
ATOM    747  C   LYS C  50       0.382  -3.026  -0.321  1.00                 C  
ATOM    748  O   LYS C  50       0.163  -4.252  -0.279  1.00                 O  
ATOM    749  CB  LYS C  50       1.714  -2.886  -2.475  1.00                 C  
ATOM    750  CD  LYS C  50       0.828  -2.665  -4.813  1.00                 C  
ATOM    751  CE  LYS C  50      -0.321  -2.171  -5.677  1.00                 C  
ATOM    752  CG  LYS C  50       0.592  -2.343  -3.346  1.00                 C  
ATOM    753  NZ  LYS C  50      -0.444  -0.687  -5.644  1.00                 N  
ATOM    754  N   PHE C  51      -0.349  -2.083   0.329  1.00                 N  
ATOM    755  CA  PHE C  51      -1.624  -2.469   0.952  1.00                 C  
ATOM    756  C   PHE C  51      -2.780  -1.803   0.173  1.00                 C  
ATOM    757  O   PHE C  51      -2.755  -0.598  -0.107  1.00                 O  
ATOM    758  CB  PHE C  51      -1.643  -2.066   2.428  1.00                 C  
ATOM    759  CG  PHE C  51      -0.645  -2.807   3.271  1.00                 C  
ATOM    760  CZ  PHE C  51       1.197  -4.183   4.833  1.00                 C  
ATOM    761  CD1 PHE C  51       0.660  -2.360   3.379  1.00                 C  
ATOM    762  CE1 PHE C  51       1.578  -3.042   4.155  1.00                 C  
ATOM    763  CD2 PHE C  51      -1.011  -3.952   3.957  1.00                 C  
ATOM    764  CE2 PHE C  51      -0.093  -4.634   4.733  1.00                 C  
ATOM    765  N   ASP C  52      -3.748  -2.614  -0.242  1.00                 N  
ATOM    766  CA  ASP C  52      -4.897  -2.130  -0.980  1.00                 C  
ATOM    767  C   ASP C  52      -6.140  -2.691  -0.293  1.00                 C  
ATOM    768  O   ASP C  52      -6.359  -3.917  -0.251  1.00                 O  
ATOM    769  CB  ASP C  52      -4.807  -2.551  -2.448  1.00                 C  
ATOM    770  CG  ASP C  52      -5.954  -2.012  -3.280  1.00                 C  
ATOM    771  OD1 ASP C  52      -6.762  -1.227  -2.741  1.00                 O  
ATOM    772  OD2 ASP C  52      -6.044  -2.374  -4.472  1.00                 O  
ATOM    773  N   PHE C  53      -6.871  -1.748   0.357  1.00                 N  
ATOM    774  CA  PHE C  53      -8.146  -2.134   0.980  1.00                 C  
ATOM    775  C   PHE C  53      -9.301  -1.468   0.201  1.00                 C  
ATOM    776  O   PHE C  53      -9.276  -0.263  -0.080  1.00                 O  
ATOM    777  CB  PHE C  53      -8.165  -1.731   2.456  1.00                 C  
ATOM    778  CG  PHE C  53      -7.167  -2.472   3.299  1.00                 C  
ATOM    779  CZ  PHE C  53      -5.325  -3.848   4.861  1.00                 C  
ATOM    780  CD1 PHE C  53      -5.862  -2.025   3.407  1.00                 C  
ATOM    781  CE1 PHE C  53      -4.944  -2.707   4.182  1.00                 C  
ATOM    782  CD2 PHE C  53      -7.533  -3.617   3.985  1.00                 C  
ATOM    783  CE2 PHE C  53      -6.615  -4.299   4.761  1.00                 C  
ATOM    784  N   PRO C  54     -10.270  -2.280  -0.214  1.00                 N  
ATOM    785  CA  PRO C  54     -11.419  -1.795  -0.952  1.00                 C  
ATOM    786  C   PRO C  54     -12.662  -2.356  -0.266  1.00                 C  
ATOM    787  O   PRO C  54     -12.881  -3.583  -0.224  1.00                 O  
ATOM    788  CB  PRO C  54     -11.210  -2.344  -2.365  1.00                 C  
ATOM    789  CD  PRO C  54      -9.291  -3.021  -1.105  1.00                 C  
ATOM    790  CG  PRO C  54      -9.738  -2.566  -2.466  1.00                 C  
ATOM    791  N   LEU C  55     -13.393  -1.413   0.384  1.00                 N  
ATOM    792  CA  LEU C  55     -14.668  -1.799   1.007  1.00                 C  
ATOM    793  C   LEU C  55     -15.823  -1.134   0.228  1.00                 C  
ATOM    794  O   LEU C  55     -15.798   0.072  -0.053  1.00                 O  
ATOM    795  CB  LEU C  55     -14.687  -1.396   2.483  1.00                 C  
ATOM    796  CG  LEU C  55     -15.980  -1.685   3.248  1.00                 C  
ATOM    797  CD1 LEU C  55     -16.220  -3.183   3.351  1.00                 C  
ATOM    798  CD2 LEU C  55     -15.936  -1.060   4.634  1.00                 C  
ATOM    799  N   GLY C  56     -16.791  -1.945  -0.187  1.00                 N  
ATOM    800  CA  GLY C  56     -17.941  -1.461  -0.925  1.00                 C  
ATOM    801  C   GLY C  56     -19.183  -2.021  -0.239  1.00                 C  
ATOM    802  O   GLY C  56     -19.402  -3.248  -0.196  1.00                 O  
ATOM    803  N   LEU C  57     -19.915  -1.079   0.412  1.00                 N  
ATOM    804  CA  LEU C  57     -21.190  -1.465   1.035  1.00                 C  
ATOM    805  C   LEU C  57     -22.345  -0.799   0.256  1.00                 C  
ATOM    806  O   LEU C  57     -22.320   0.406  -0.025  1.00                 O  
ATOM    807  CB  LEU C  57     -21.209  -1.062   2.511  1.00                 C  
ATOM    808  CG  LEU C  57     -22.502  -1.352   3.276  1.00                 C  
ATOM    809  CD1 LEU C  57     -22.742  -2.850   3.379  1.00                 C  
ATOM    810  CD2 LEU C  57     -22.457  -0.727   4.662  1.00                 C  
ATOM    811  N   ALA C  58     -23.313  -1.610  -0.159  1.00                 N  
ATOM    812  CA  ALA C  58     -24.463  -1.126  -0.897  1.00                 C  
ATOM    813  C   ALA C  58     -25.705  -1.687  -0.211  1.00                 C  
ATOM    814  O   ALA C  58     -25.924  -2.913  -0.169  1.00                 O  
ATOM    815  CB  ALA C  58     -24.372  -1.546  -2.356  1.00                 C  
ATOM    816  N   GLY C  59     -26.436  -0.744   0.439  1.00                 N  
ATOM    817  CA  GLY C  59     -27.711  -1.130   1.062  1.00                 C  
ATOM    818  C   GLY C  59     -28.867  -0.464   0.283  1.00                 C  
ATOM    819  O   GLY C  59     -28.842   0.741   0.002  1.00                 O  
ATOM    820  N   CYS C  60     -29.835  -1.276  -0.132  1.00                 N  
ATOM    821  CA  CYS C  60     -30.985  -0.791  -0.870  1.00                 C  
ATOM    822  C   CYS C  60     -32.227  -1.352  -0.184  1.00                 C  
ATOM    823  O   CYS C  60     -32.446  -2.579  -0.141  1.00                 O  
ATOM    824  CB  CYS C  60     -30.895  -1.211  -2.338  1.00                 C  
ATOM    825  SG  CYS C  60     -29.438  -0.586  -3.207  1.00                 S  
ATOM    826  N   CYS C 121     -27.092   3.990 -12.781  1.00                 N  
ATOM    827  CA  CYS C 121     -25.817   3.600 -13.404  1.00                 C  
ATOM    828  C   CYS C 121     -24.662   4.270 -12.625  1.00                 C  
ATOM    829  O   CYS C 121     -24.687   5.470 -12.344  1.00                 O  
ATOM    830  CB  CYS C 121     -25.799   3.997 -14.881  1.00                 C  
ATOM    831  SG  CYS C 121     -26.992   3.108 -15.909  1.00                 S  
ATOM    832  N   LYS C 122     -23.693   3.460 -12.210  1.00                 N  
ATOM    833  CA  LYS C 122     -22.544   3.940 -11.472  1.00                 C  
ATOM    834  C   LYS C 122     -21.301   3.380 -12.158  1.00                 C  
ATOM    835  O   LYS C 122     -21.082   2.150 -12.200  1.00                 O  
ATOM    836  CB  LYS C 122     -22.634   3.516 -10.005  1.00                 C  
ATOM    837  CD  LYS C 122     -21.672   3.611  -7.689  1.00                 C  
ATOM    838  CE  LYS C 122     -20.517   4.097  -6.829  1.00                 C  
ATOM    839  CG  LYS C 122     -21.493   4.025  -9.140  1.00                 C  
ATOM    840  NZ  LYS C 122     -20.682   3.705  -5.402  1.00                 N  
ATOM    841  N   PHE C 123     -20.570   4.320 -12.808  1.00                 N  
ATOM    842  CA  PHE C 123     -19.295   3.940 -13.431  1.00                 C  
ATOM    843  C   PHE C 123     -18.140   4.600 -12.652  1.00                 C  
ATOM    844  O   PHE C 123     -18.165   5.810 -12.372  1.00                 O  
ATOM    845  CB  PHE C 123     -19.275   4.351 -14.905  1.00                 C  
ATOM    846  CG  PHE C 123     -20.271   3.613 -15.753  1.00                 C  
ATOM    847  CZ  PHE C 123     -22.109   2.242 -17.325  1.00                 C  
ATOM    848  CD1 PHE C 123     -21.577   4.059 -15.860  1.00                 C  
ATOM    849  CE1 PHE C 123     -22.493   3.380 -16.640  1.00                 C  
ATOM    850  CD2 PHE C 123     -19.902   2.473 -16.445  1.00                 C  
ATOM    851  CE2 PHE C 123     -20.818   1.794 -17.226  1.00                 C  
ATOM    852  N   ASP C 124     -17.172   3.790 -12.237  1.00                 N  
ATOM    853  CA  ASP C 124     -16.022   4.280 -11.499  1.00                 C  
ATOM    854  C   ASP C 124     -14.780   3.710 -12.186  1.00                 C  
ATOM    855  O   ASP C 124     -14.561   2.490 -12.228  1.00                 O  
ATOM    856  CB  ASP C 124     -16.114   3.869 -10.028  1.00                 C  
ATOM    857  CG  ASP C 124     -14.969   4.414  -9.198  1.00                 C  
ATOM    858  OD1 ASP C 124     -13.942   4.810  -9.789  1.00                 O  
ATOM    859  OD2 ASP C 124     -15.099   4.446  -7.956  1.00                 O  
ATOM    860  N   PHE C 125     -14.049   4.660 -12.836  1.00                 N  
ATOM    861  CA  PHE C 125     -12.773   4.270 -13.459  1.00                 C  
ATOM    862  C   PHE C 125     -11.618   4.940 -12.680  1.00                 C  
ATOM    863  O   PHE C 125     -11.643   6.140 -12.399  1.00                 O  
ATOM    864  CB  PHE C 125     -12.755   4.667 -14.936  1.00                 C  
ATOM    865  CG  PHE C 125     -13.753   3.924 -15.776  1.00                 C  
ATOM    866  CZ  PHE C 125     -15.597   2.544 -17.333  1.00                 C  
ATOM    867  CD1 PHE C 125     -15.058   4.372 -15.885  1.00                 C  
ATOM    868  CE1 PHE C 125     -15.977   3.689 -16.658  1.00                 C  
ATOM    869  CD2 PHE C 125     -13.389   2.777 -16.458  1.00                 C  
ATOM    870  CE2 PHE C 125     -14.308   2.093 -17.231  1.00                 C  
ATOM    871  N   LYS C 126     -10.650   4.130 -12.265  1.00                 N  
ATOM    872  CA  LYS C 126      -9.500   4.610 -11.527  1.00                 C  
ATOM    873  C   LYS C 126      -8.258   4.050 -12.213  1.00                 C  
ATOM    874  O   LYS C 126      -8.039   2.820 -12.255  1.00                 O  
ATOM    875  CB  LYS C 126      -9.590   4.186 -10.060  1.00                 C  
ATOM    876  CD  LYS C 126      -8.673   4.380  -7.732  1.00                 C  
ATOM    877  CE  LYS C 126      -8.653   2.889  -7.436  1.00                 C  
ATOM    878  CG  LYS C 126      -8.423   4.655  -9.206  1.00                 C  
ATOM    879  NZ  LYS C 126      -8.724   2.612  -5.975  1.00                 N  
ATOM    880  N   PHE C 127      -7.527   4.990 -12.863  1.00                 N  
ATOM    881  CA  PHE C 127      -6.252   4.610 -13.486  1.00                 C  
ATOM    882  C   PHE C 127      -5.096   5.270 -12.707  1.00                 C  
ATOM    883  O   PHE C 127      -5.121   6.480 -12.427  1.00                 O  
ATOM    884  CB  PHE C 127      -6.232   5.021 -14.960  1.00                 C  
ATOM    885  CG  PHE C 127      -7.228   4.283 -15.808  1.00                 C  
ATOM    886  CZ  PHE C 127      -9.066   2.913 -17.380  1.00                 C  
ATOM    887  CD1 PHE C 127      -8.534   4.729 -15.915  1.00                 C  
ATOM    888  CE1 PHE C 127      -9.450   4.050 -16.695  1.00                 C  
ATOM    889  CD2 PHE C 127      -6.859   3.143 -16.500  1.00                 C  
ATOM    890  CE2 PHE C 127      -7.775   2.464 -17.281  1.00                 C  
ATOM    891  N   ASP C 128      -4.128   4.460 -12.292  1.00                 N  
ATOM    892  CA  ASP C 128      -2.979   4.940 -11.554  1.00                 C  
ATOM    893  C   ASP C 128      -1.736   4.380 -12.240  1.00                 C  
ATOM    894  O   ASP C 128      -1.517   3.160 -12.283  1.00                 O  
ATOM    895  CB  ASP C 128      -3.069   4.516 -10.087  1.00                 C  
ATOM    896  CG  ASP C 128      -1.921   5.052  -9.254  1.00                 C  
ATOM    897  OD1 ASP C 128      -0.895   5.451  -9.843  1.00                 O  
ATOM    898  OD2 ASP C 128      -2.048   5.073  -8.011  1.00                 O  
ATOM    899  N   PHE C 129      -1.005   5.330 -12.891  1.00                 N  
ATOM    900  CA  PHE C 129       0.270   4.940 -13.514  1.00                 C  
ATOM    901  C   PHE C 129       1.425   5.610 -12.735  1.00                 C  
ATOM    902  O   PHE C 129       1.400   6.810 -12.454  1.00                 O  
ATOM    903  CB  PHE C 129       0.288   5.337 -14.991  1.00                 C  
ATOM    904  CG  PHE C 129      -0.711   4.594 -15.831  1.00                 C  
ATOM    905  CZ  PHE C 129      -2.556   3.215 -17.387  1.00                 C  
ATOM    906  CD1 PHE C 129      -2.016   5.043 -15.939  1.00                 C  
ATOM    907  CE1 PHE C 129      -2.935   4.359 -16.712  1.00                 C  
ATOM    908  CD2 PHE C 129      -0.347   3.447 -16.513  1.00                 C  
ATOM    909  CE2 PHE C 129      -1.266   2.763 -17.286  1.00                 C  
ATOM    910  N   LYS C 130       2.394   4.800 -12.320  1.00                 N  
ATOM    911  CA  LYS C 130       3.543   5.280 -11.582  1.00                 C  
ATOM    912  C   LYS C 130       4.786   4.720 -12.268  1.00                 C  
ATOM    913  O   LYS C 130       5.005   3.490 -12.310  1.00                 O  
ATOM    914  CB  LYS C 130       3.453   4.856 -10.115  1.00                 C  
ATOM    915  CD  LYS C 130       4.339   5.070  -7.777  1.00                 C  
ATOM    916  CE  LYS C 130       5.489   5.560  -6.911  1.00                 C  
ATOM    917  CG  LYS C 130       4.575   5.395  -9.243  1.00                 C  
ATOM    918  NZ  LYS C 130       5.613   7.044  -6.940  1.00                 N  
ATOM    919  N   PHE C 131       5.517   5.660 -12.918  1.00                 N  
ATOM    920  CA  PHE C 131       6.792   5.280 -13.541  1.00                 C  
ATOM    921  C   PHE C 131       7.947   5.940 -12.762  1.00                 C  
ATOM    922  O   PHE C 131       7.922   7.150 -12.481  1.00                 O  
ATOM    923  CB  PHE C 131       6.812   5.691 -15.015  1.00                 C  
ATOM    924  CG  PHE C 131       5.816   4.953 -15.863  1.00                 C  
ATOM    925  CZ  PHE C 131       3.978   3.582 -17.435  1.00                 C  
ATOM    926  CD1 PHE C 131       4.510   5.399 -15.970  1.00                 C  
ATOM    927  CE1 PHE C 131       3.594   4.720 -16.750  1.00                 C  
ATOM    928  CD2 PHE C 131       6.185   3.813 -16.555  1.00                 C  
ATOM    929  CE2 PHE C 131       5.269   3.134 -17.336  1.00                 C  
ATOM    930  N   ASP C 132       8.915   5.130 -12.347  1.00                 N  
ATOM    931  CA  ASP C 132      10.065   5.610 -11.609  1.00                 C  
ATOM    932  C   ASP C 132      11.307   5.050 -12.295  1.00                 C  
ATOM    933  O   ASP C 132      11.526   3.830 -12.338  1.00                 O  
ATOM    934  CB  ASP C 132       9.975   5.186 -10.142  1.00                 C  
ATOM    935  CG  ASP C 132      11.123   5.721  -9.309  1.00                 C  
ATOM    936  OD1 ASP C 132      11.932   6.506  -9.848  1.00                 O  
ATOM    937  OD2 ASP C 132      11.214   5.357  -8.118  1.00                 O  
ATOM    938  N   PHE C 133      12.039   6.000 -12.946  1.00                 N  
ATOM    939  CA  PHE C 133      13.314   5.610 -13.569  1.00                 C  
ATOM    940  C   PHE C 133      14.469   6.280 -12.790  1.00                 C  
ATOM    941  O   PHE C 133      14.444   7.480 -12.509  1.00                 O  
ATOM    942  CB  PHE C 133      13.332   6.007 -15.046  1.00                 C  
ATOM    943  CG  PHE C 133      12.333   5.264 -15.886  1.00                 C  
ATOM    944  CZ  PHE C 133      10.488   3.885 -17.442  1.00                 C  
ATOM    945  CD1 PHE C 133      11.028   5.713 -15.994  1.00                 C  
ATOM    946  CE1 PHE C 133      10.109   5.029 -16.767  1.00                 C  
ATOM    947  CD2 PHE C 133      12.697   4.117 -16.568  1.00                 C  
ATOM    948  CE2 PHE C 133      11.778   3.433 -17.341  1.00                 C  
ATOM    949  N   PRO C 134      15.437   5.460 -12.375  1.00                 N  
ATOM    950  CA  PRO C 134      16.587   5.950 -11.636  1.00                 C  
ATOM    951  C   PRO C 134      17.829   5.390 -12.323  1.00                 C  
ATOM    952  O   PRO C 134      18.048   4.160 -12.365  1.00                 O  
ATOM    953  CB  PRO C 134      16.380   5.402 -10.223  1.00                 C  
ATOM    954  CD  PRO C 134      14.462   4.719 -11.482  1.00                 C  
ATOM    955  CG  PRO C 134      14.908   5.176 -10.122  1.00                 C  
ATOM    956  N   LEU C 135      18.560   6.330 -12.973  1.00                 N  
ATOM    957  CA  LEU C 135      19.835   5.940 -13.596  1.00                 C  
ATOM    958  C   LEU C 135      20.991   6.610 -12.817  1.00                 C  
ATOM    959  O   LEU C 135      20.966   7.820 -12.536  1.00                 O  
ATOM    960  CB  LEU C 135      19.853   6.337 -15.073  1.00                 C  
ATOM    961  CG  LEU C 135      21.145   6.044 -15.839  1.00                 C  
ATOM    962  CD1 LEU C 135      21.383   4.545 -15.936  1.00                 C  
ATOM    963  CD2 LEU C 135      21.100   6.663 -17.227  1.00                 C  
ATOM    964  N   GLY C 136      21.959   5.800 -12.402  1.00                 N  
ATOM    965  CA  GLY C 136      23.109   6.280 -11.664  1.00                 C  
ATOM    966  C   GLY C 136      24.351   5.720 -12.350  1.00                 C  
ATOM    967  O   GLY C 136      24.570   4.500 -12.393  1.00                 O  
ATOM    968  N   LEU C 137      25.082   6.670 -13.001  1.00                 N  
ATOM    969  CA  LEU C 137      26.357   6.280 -13.623  1.00                 C  
ATOM    970  C   LEU C 137      27.513   6.950 -12.845  1.00                 C  
ATOM    971  O   LEU C 137      27.488   8.150 -12.564  1.00                 O  
ATOM    972  CB  LEU C 137      26.376   6.676 -15.101  1.00                 C  
ATOM    973  CG  LEU C 137      27.668   6.382 -15.865  1.00                 C  
ATOM    974  CD1 LEU C 137      27.907   4.883 -15.961  1.00                 C  
ATOM    975  CD2 LEU C 137      27.624   7.001 -17.254  1.00                 C  
ATOM    976  N   ALA C 138      28.481   6.130 -12.430  1.00                 N  
ATOM    977  CA  ALA C 138      29.630   6.620 -11.691  1.00                 C  
ATOM    978  C   ALA C 138      30.873   6.060 -12.378  1.00                 C  
ATOM    979  O   ALA C 138      31.092   4.830 -12.420  1.00                 O  
ATOM    980  CB  ALA C 138      29.539   6.203 -10.231  1.00                 C  
ATOM    981  N   GLY C 139      31.604   7.000 -13.028  1.00                 N  
ATOM    982  CA  GLY C 139      32.879   6.610 -13.651  1.00                 C  
ATOM    983  C   GLY C 139      34.034   7.280 -12.872  1.00                 C  
ATOM    984  O   GLY C 139      34.009   8.490 -12.591  1.00                 O  
ATOM    985  N   CYS C 140      35.002   6.470 -12.457  1.00                 N  
ATOM    986  CA  CYS C 140      36.152   6.950 -11.719  1.00                 C  
ATOM    987  C   CYS C 140      37.395   6.390 -12.405  1.00                 C  
ATOM    988  O   CYS C 140      37.614   5.170 -12.447  1.00                 O  
ATOM    989  CB  CYS C 140      36.062   6.526 -10.252  1.00                 C  
ATOM    990  SG  CYS C 140      34.607   7.151  -9.381  1.00                 S  
TER
ATOM    991  N   CYS D  61      32.260  -8.690   0.137  1.00                 N  
ATOM    992  CA  CYS D  61      30.985  -9.076   0.760  1.00                 C  
ATOM    993  C   CYS D  61      29.829  -8.410  -0.019  1.00                 C  
ATOM    994  O   CYS D  61      29.854  -7.205  -0.300  1.00                 O  
ATOM    995  CB  CYS D  61      30.966  -8.673   2.236  1.00                 C  
ATOM    996  SG  CYS D  61      32.158  -9.560   3.267  1.00                 S  
ATOM    997  N   LYS D  62      28.861  -9.222  -0.434  1.00                 N  
ATOM    998  CA  LYS D  62      27.711  -8.737  -1.172  1.00                 C  
ATOM    999  C   LYS D  62      26.469  -9.298  -0.486  1.00                 C  
ATOM   1000  O   LYS D  62      26.250 -10.525  -0.444  1.00                 O  
ATOM   1001  CB  LYS D  62      27.801  -9.157  -2.640  1.00                 C  
ATOM   1002  CD  LYS D  62      26.839  -9.054  -4.956  1.00                 C  
ATOM   1003  CE  LYS D  62      25.685  -8.563  -5.815  1.00                 C  
ATOM   1004  CG  LYS D  62      26.660  -8.643  -3.504  1.00                 C  
ATOM   1005  NZ  LYS D  62      25.850  -8.951  -7.243  1.00                 N  
ATOM   1006  N   PHE D  63      25.738  -8.355   0.165  1.00                 N  
ATOM   1007  CA  PHE D  63      24.463  -8.741   0.787  1.00                 C  
ATOM   1008  C   PHE D  63      23.307  -8.076   0.008  1.00                 C  
ATOM   1009  O   PHE D  63      23.332  -6.870  -0.272  1.00                 O  
ATOM   1010  CB  PHE D  63      24.443  -8.338   2.263  1.00                 C  
ATOM   1011  CG  PHE D  63      25.440  -9.079   3.107  1.00                 C  
ATOM   1012  CZ  PHE D  63      27.281 -10.454   4.671  1.00                 C  
ATOM   1013  CD1 PHE D  63      26.746  -8.631   3.215  1.00                 C  
ATOM   1014  CE1 PHE D  63      27.663  -9.312   3.992  1.00                 C  
ATOM   1015  CD2 PHE D  63      25.074 -10.223   3.793  1.00                 C  
ATOM   1016  CE2 PHE D  63      25.992 -10.905   4.569  1.00                 C  
ATOM   1017  N   ASP D  64      22.339  -8.887  -0.406  1.00                 N  
ATOM   1018  CA  ASP D  64      21.190  -8.403  -1.145  1.00                 C  
ATOM   1019  C   ASP D  64      19.947  -8.963  -0.458  1.00                 C  
ATOM   1020  O   ASP D  64      19.728 -10.190  -0.416  1.00                 O  
ATOM   1021  CB  ASP D  64      21.280  -8.826  -2.613  1.00                 C  
ATOM   1022  CG  ASP D  64      20.134  -8.286  -3.446  1.00                 C  
ATOM   1023  OD1 ASP D  64      19.108  -7.886  -2.856  1.00                 O  
ATOM   1024  OD2 ASP D  64      20.262  -8.264  -4.688  1.00                 O  
ATOM   1025  N   PHE D  65      19.216  -8.021   0.192  1.00                 N  
ATOM   1026  CA  PHE D  65      17.941  -8.407   0.815  1.00                 C  
ATOM   1027  C   PHE D  65      16.786  -7.741   0.036  1.00                 C  
ATOM   1028  O   PHE D  65      16.811  -6.536  -0.245  1.00                 O  
ATOM   1029  CB  PHE D  65      17.922  -8.004   2.291  1.00                 C  
ATOM   1030  CG  PHE D  65      18.920  -8.745   3.134  1.00                 C  
ATOM   1031  CZ  PHE D  65      20.762 -10.121   4.696  1.00                 C  
ATOM   1032  CD1 PHE D  65      20.225  -8.298   3.242  1.00                 C  
ATOM   1033  CE1 PHE D  65      21.143  -8.980   4.017  1.00                 C  
ATOM   1034  CD2 PHE D  65      18.554  -9.890   3.820  1.00                 C  
ATOM   1035  CE2 PHE D  65      19.472 -10.572   4.596  1.00                 C  
ATOM   1036  N   LYS D  66      15.818  -8.552  -0.379  1.00                 N  
ATOM   1037  CA  LYS D  66      14.668  -8.068  -1.117  1.00                 C  
ATOM   1038  C   LYS D  66      13.425  -8.629  -0.431  1.00                 C  
ATOM   1039  O   LYS D  66      13.206  -9.855  -0.389  1.00                 O  
ATOM   1040  CB  LYS D  66      14.758  -8.489  -2.585  1.00                 C  
ATOM   1041  CD  LYS D  66      13.796  -8.387  -4.901  1.00                 C  
ATOM   1042  CE  LYS D  66      12.641  -7.897  -5.760  1.00                 C  
ATOM   1043  CG  LYS D  66      13.617  -7.976  -3.449  1.00                 C  
ATOM   1044  NZ  LYS D  66      12.807  -8.286  -7.187  1.00                 N  
ATOM   1045  N   PHE D  67      12.694  -7.686   0.219  1.00                 N  
ATOM   1046  CA  PHE D  67      11.419  -8.072   0.842  1.00                 C  
ATOM   1047  C   PHE D  67      10.264  -7.406   0.063  1.00                 C  
ATOM   1048  O   PHE D  67      10.289  -6.201  -0.217  1.00                 O  
ATOM   1049  CB  PHE D  67      11.400  -7.669   2.318  1.00                 C  
ATOM   1050  CG  PHE D  67      12.398  -8.410   3.161  1.00                 C  
ATOM   1051  CZ  PHE D  67      14.240  -9.786   4.723  1.00                 C  
ATOM   1052  CD1 PHE D  67      13.703  -7.963   3.269  1.00                 C  
ATOM   1053  CE1 PHE D  67      14.621  -8.645   4.044  1.00                 C  
ATOM   1054  CD2 PHE D  67      12.032  -9.555   3.847  1.00                 C  
ATOM   1055  CE2 PHE D  67      12.950 -10.237   4.623  1.00                 C  
ATOM   1056  N   ASP D  68       9.296  -8.218  -0.352  1.00                 N  
ATOM   1057  CA  ASP D  68       8.146  -7.733  -1.090  1.00                 C  
ATOM   1058  C   ASP D  68       6.904  -8.294  -0.403  1.00                 C  
ATOM   1059  O   ASP D  68       6.685  -9.521  -0.361  1.00                 O  
ATOM   1060  CB  ASP D  68       8.235  -8.154  -2.558  1.00                 C  
ATOM   1061  CG  ASP D  68       7.089  -7.613  -3.390  1.00                 C  
ATOM   1062  OD1 ASP D  68       6.063  -7.214  -2.799  1.00                 O  
ATOM   1063  OD2 ASP D  68       7.216  -7.589  -4.632  1.00                 O  
ATOM   1064  N   PHE D  69       6.173  -7.351   0.247  1.00                 N  
ATOM   1065  CA  PHE D  69       4.897  -7.737   0.870  1.00                 C  
ATOM   1066  C   PHE D  69       3.742  -7.071   0.091  1.00                 C  
ATOM   1067  O   PHE D  69       3.767  -5.866  -0.190  1.00                 O  
ATOM   1068  CB  PHE D  69       4.878  -7.334   2.346  1.00                 C  
ATOM   1069  CG  PHE D  69       5.875  -8.076   3.189  1.00                 C  
ATOM   1070  CZ  PHE D  69       7.716  -9.452   4.752  1.00                 C  
ATOM   1071  CD1 PHE D  69       7.181  -7.628   3.297  1.00                 C  
ATOM   1072  CE1 PHE D  69       8.098  -8.310   4.073  1.00                 C  
ATOM   1073  CD2 PHE D  69       5.509  -9.220   3.875  1.00                 C  
ATOM   1074  CE2 PHE D  69       6.426  -9.902   4.651  1.00                 C  
ATOM   1075  N   LYS D  70       2.774  -7.883  -0.324  1.00                 N  
ATOM   1076  CA  LYS D  70       1.624  -7.399  -1.062  1.00                 C  
ATOM   1077  C   LYS D  70       0.382  -7.959  -0.376  1.00                 C  
ATOM   1078  O   LYS D  70       0.163  -9.186  -0.334  1.00                 O  
ATOM   1079  CB  LYS D  70       1.713  -7.821  -2.530  1.00                 C  
ATOM   1080  CD  LYS D  70       0.751  -7.719  -4.846  1.00                 C  
ATOM   1081  CE  LYS D  70      -0.404  -7.229  -5.705  1.00                 C  
ATOM   1082  CG  LYS D  70       0.572  -7.308  -3.394  1.00                 C  
ATOM   1083  NZ  LYS D  70      -0.239  -7.619  -7.132  1.00                 N  
ATOM   1084  N   PHE D  71      -0.349  -7.016   0.274  1.00                 N  
ATOM   1085  CA  PHE D  71      -1.624  -7.402   0.897  1.00                 C  
ATOM   1086  C   PHE D  71      -2.780  -6.737   0.118  1.00                 C  
ATOM   1087  O   PHE D  71      -2.755  -5.532  -0.162  1.00                 O  
ATOM   1088  CB  PHE D  71      -1.643  -6.999   2.373  1.00                 C  
ATOM   1089  CG  PHE D  71      -0.645  -7.739   3.217  1.00                 C  
ATOM   1090  CZ  PHE D  71       1.197  -9.114   4.780  1.00                 C  
ATOM   1091  CD1 PHE D  71       0.660  -7.291   3.324  1.00                 C  
ATOM   1092  CE1 PHE D  71       1.578  -7.972   4.100  1.00                 C  
ATOM   1093  CD2 PHE D  71      -1.011  -8.883   3.903  1.00                 C  
ATOM   1094  CE2 PHE D  71      -0.093  -9.564   4.679  1.00                 C  
ATOM   1095  N   ASP D  72      -3.748  -7.548  -0.297  1.00                 N  
ATOM   1096  CA  ASP D  72      -4.897  -7.064  -1.035  1.00                 C  
ATOM   1097  C   ASP D  72      -6.140  -7.625  -0.349  1.00                 C  
ATOM   1098  O   ASP D  72      -6.359  -8.851  -0.306  1.00                 O  
ATOM   1099  CB  ASP D  72      -4.807  -7.485  -2.503  1.00                 C  
ATOM   1100  CG  ASP D  72      -5.953  -6.945  -3.335  1.00                 C  
ATOM   1101  OD1 ASP D  72      -6.979  -6.546  -2.745  1.00                 O  
ATOM   1102  OD2 ASP D  72      -5.826  -6.921  -4.578  1.00                 O  
ATOM   1103  N   PHE D  73      -6.871  -6.682   0.302  1.00                 N  
ATOM   1104  CA  PHE D  73      -8.146  -7.068   0.925  1.00                 C  
ATOM   1105  C   PHE D  73      -9.301  -6.402   0.146  1.00                 C  
ATOM   1106  O   PHE D  73      -9.276  -5.197  -0.135  1.00                 O  
ATOM   1107  CB  PHE D  73      -8.165  -6.665   2.401  1.00                 C  
ATOM   1108  CG  PHE D  73      -7.167  -7.406   3.244  1.00                 C  
ATOM   1109  CZ  PHE D  73      -5.325  -8.782   4.806  1.00                 C  
ATOM   1110  CD1 PHE D  73      -5.862  -6.959   3.352  1.00                 C  
ATOM   1111  CE1 PHE D  73      -4.944  -7.641   4.127  1.00                 C  
ATOM   1112  CD2 PHE D  73      -7.533  -8.551   3.930  1.00                 C  
ATOM   1113  CE2 PHE D  73      -6.615  -9.233   4.706  1.00                 C  
ATOM   1114  N   PRO D  74     -10.270  -7.213  -0.269  1.00                 N  
ATOM   1115  CA  PRO D  74     -11.419  -6.729  -1.007  1.00                 C  
ATOM   1116  C   PRO D  74     -12.662  -7.290  -0.321  1.00                 C  
ATOM   1117  O   PRO D  74     -12.881  -8.516  -0.279  1.00                 O  
ATOM   1118  CB  PRO D  74     -11.210  -7.279  -2.419  1.00                 C  
ATOM   1119  CD  PRO D  74      -9.513  -8.266  -1.051  1.00                 C  
ATOM   1120  CG  PRO D  74     -10.419  -8.528  -2.221  1.00                 C  
ATOM   1121  N   LEU D  75     -13.393  -6.347   0.329  1.00                 N  
ATOM   1122  CA  LEU D  75     -14.668  -6.733   0.952  1.00                 C  
ATOM   1123  C   LEU D  75     -15.823  -6.067   0.173  1.00                 C  
ATOM   1124  O   LEU D  75     -15.798  -4.862  -0.108  1.00                 O  
ATOM   1125  CB  LEU D  75     -14.687  -6.330   2.428  1.00                 C  
ATOM   1126  CG  LEU D  75     -13.597  -6.941   3.311  1.00                 C  
ATOM   1127  CD1 LEU D  75     -13.678  -6.387   4.725  1.00                 C  
ATOM   1128  CD2 LEU D  75     -13.706  -8.458   3.330  1.00                 C  
ATOM   1129  N   GLY D  76     -16.791  -6.879  -0.242  1.00                 N  
ATOM   1130  CA  GLY D  76     -17.941  -6.394  -0.980  1.00                 C  
ATOM   1131  C   GLY D  76     -19.183  -6.955  -0.294  1.00                 C  
ATOM   1132  O   GLY D  76     -19.402  -8.182  -0.251  1.00                 O  
ATOM   1133  N   LEU D  77     -19.915  -6.012   0.357  1.00                 N  
ATOM   1134  CA  LEU D  77     -21.190  -6.398   0.980  1.00                 C  
ATOM   1135  C   LEU D  77     -22.345  -5.733   0.201  1.00                 C  
ATOM   1136  O   LEU D  77     -22.320  -4.527  -0.080  1.00                 O  
ATOM   1137  CB  LEU D  77     -21.209  -5.995   2.456  1.00                 C  
ATOM   1138  CG  LEU D  77     -20.119  -6.604   3.339  1.00                 C  
ATOM   1139  CD1 LEU D  77     -20.201  -6.050   4.753  1.00                 C  
ATOM   1140  CD2 LEU D  77     -20.228  -8.121   3.358  1.00                 C  
ATOM   1141  N   ALA D  78     -23.313  -6.544  -0.214  1.00                 N  
ATOM   1142  CA  ALA D  78     -24.463  -6.060  -0.953  1.00                 C  
ATOM   1143  C   ALA D  78     -25.705  -6.620  -0.266  1.00                 C  
ATOM   1144  O   ALA D  78     -25.924  -7.847  -0.224  1.00                 O  
ATOM   1145  CB  ALA D  78     -24.372  -6.481  -2.412  1.00                 C  
ATOM   1146  N   GLY D  79     -26.436  -5.678   0.384  1.00                 N  
ATOM   1147  CA  GLY D  79     -27.711  -6.064   1.007  1.00                 C  
ATOM   1148  C   GLY D  79     -28.867  -5.398   0.228  1.00                 C  
ATOM   1149  O   GLY D  79     -28.842  -4.193  -0.053  1.00                 O  
ATOM   1150  N   CYS D  80     -29.835  -6.209  -0.187  1.00                 N  
ATOM   1151  CA  CYS D  80     -30.985  -5.725  -0.925  1.00                 C  
ATOM   1152  C   CYS D  80     -32.227  -6.286  -0.239  1.00                 C  
ATOM   1153  O   CYS D  80     -32.446  -7.512  -0.196  1.00                 O  
ATOM   1154  CB  CYS D  80     -30.895  -6.146  -2.393  1.00                 C  
ATOM   1155  SG  CYS D  80     -29.438  -5.520  -3.262  1.00                 S  
ATOM   1156  N   CYS D 141     -27.092  -0.950 -12.726  1.00                 N  
ATOM   1157  CA  CYS D 141     -25.817  -1.330 -13.349  1.00                 C  
ATOM   1158  C   CYS D 141     -24.662  -0.670 -12.570  1.00                 C  
ATOM   1159  O   CYS D 141     -24.687   0.540 -12.289  1.00                 O  
ATOM   1160  CB  CYS D 141     -25.797  -0.919 -14.823  1.00                 C  
ATOM   1161  SG  CYS D 141     -26.986  -1.802 -15.860  1.00                 S  
ATOM   1162  N   LYS D 142     -23.693  -1.480 -12.155  1.00                 N  
ATOM   1163  CA  LYS D 142     -22.544  -0.990 -11.417  1.00                 C  
ATOM   1164  C   LYS D 142     -21.301  -1.550 -12.103  1.00                 C  
ATOM   1165  O   LYS D 142     -21.082  -2.780 -12.145  1.00                 O  
ATOM   1166  CB  LYS D 142     -22.633  -1.408  -9.948  1.00                 C  
ATOM   1167  CD  LYS D 142     -21.673  -1.297  -7.632  1.00                 C  
ATOM   1168  CE  LYS D 142     -20.520  -0.801  -6.774  1.00                 C  
ATOM   1169  CG  LYS D 142     -21.494  -0.889  -9.085  1.00                 C  
ATOM   1170  NZ  LYS D 142     -20.685  -1.187  -5.345  1.00                 N  
ATOM   1171  N   PHE D 143     -20.570  -0.610 -12.753  1.00                 N  
ATOM   1172  CA  PHE D 143     -19.295  -1.000 -13.376  1.00                 C  
ATOM   1173  C   PHE D 143     -18.140  -0.330 -12.597  1.00                 C  
ATOM   1174  O   PHE D 143     -18.165   0.870 -12.317  1.00                 O  
ATOM   1175  CB  PHE D 143     -19.277  -0.603 -14.853  1.00                 C  
ATOM   1176  CG  PHE D 143     -20.276  -1.346 -15.693  1.00                 C  
ATOM   1177  CZ  PHE D 143     -22.121  -2.725 -17.249  1.00                 C  
ATOM   1178  CD1 PHE D 143     -21.581  -0.897 -15.801  1.00                 C  
ATOM   1179  CE1 PHE D 143     -22.500  -1.581 -16.574  1.00                 C  
ATOM   1180  CD2 PHE D 143     -19.912  -2.493 -16.375  1.00                 C  
ATOM   1181  CE2 PHE D 143     -20.831  -3.177 -17.148  1.00                 C  
ATOM   1182  N   ASP D 144     -17.172  -1.140 -12.182  1.00                 N  
ATOM   1183  CA  ASP D 144     -16.022  -0.660 -11.444  1.00                 C  
ATOM   1184  C   ASP D 144     -14.780  -1.220 -12.131  1.00                 C  
ATOM   1185  O   ASP D 144     -14.561  -2.450 -12.173  1.00                 O  
ATOM   1186  CB  ASP D 144     -16.111  -1.085  -9.977  1.00                 C  
ATOM   1187  CG  ASP D 144     -14.963  -0.549  -9.144  1.00                 C  
ATOM   1188  OD1 ASP D 144     -13.937  -0.150  -9.734  1.00                 O  
ATOM   1189  OD2 ASP D 144     -15.090  -0.528  -7.902  1.00                 O  
ATOM   1190  N   PHE D 145     -14.049  -0.280 -12.781  1.00                 N  
ATOM   1191  CA  PHE D 145     -12.773  -0.660 -13.404  1.00                 C  
ATOM   1192  C   PHE D 145     -11.618   0.000 -12.625  1.00                 C  
ATOM   1193  O   PHE D 145     -11.643   1.210 -12.344  1.00                 O  
ATOM   1194  CB  PHE D 145     -12.753  -0.249 -14.878  1.00                 C  
ATOM   1195  CG  PHE D 145     -13.748  -0.987 -15.726  1.00                 C  
ATOM   1196  CZ  PHE D 145     -15.585  -2.358 -17.299  1.00                 C  
ATOM   1197  CD1 PHE D 145     -15.054  -0.542 -15.833  1.00                 C  
ATOM   1198  CE1 PHE D 145     -15.970  -1.221 -16.614  1.00                 C  
ATOM   1199  CD2 PHE D 145     -13.379  -2.127 -16.418  1.00                 C  
ATOM   1200  CE2 PHE D 145     -14.294  -2.807 -17.199  1.00                 C  
ATOM   1201  N   LYS D 146     -10.650  -0.810 -12.210  1.00                 N  
ATOM   1202  CA  LYS D 146      -9.500  -0.320 -11.472  1.00                 C  
ATOM   1203  C   LYS D 146      -8.258  -0.880 -12.158  1.00                 C  
ATOM   1204  O   LYS D 146      -8.039  -2.110 -12.200  1.00                 O  
ATOM   1205  CB  LYS D 146      -9.589  -0.738 -10.003  1.00                 C  
ATOM   1206  CD  LYS D 146      -8.674  -0.527  -7.675  1.00                 C  
ATOM   1207  CE  LYS D 146      -8.647  -2.017  -7.373  1.00                 C  
ATOM   1208  CG  LYS D 146      -8.425  -0.259  -9.150  1.00                 C  
ATOM   1209  NZ  LYS D 146      -8.718  -2.288  -5.910  1.00                 N  
ATOM   1210  N   PHE D 147      -7.527   0.060 -12.808  1.00                 N  
ATOM   1211  CA  PHE D 147      -6.252  -0.330 -13.431  1.00                 C  
ATOM   1212  C   PHE D 147      -5.096   0.340 -12.652  1.00                 C  
ATOM   1213  O   PHE D 147      -5.121   1.540 -12.371  1.00                 O  
ATOM   1214  CB  PHE D 147      -6.234   0.067 -14.908  1.00                 C  
ATOM   1215  CG  PHE D 147      -7.233  -0.676 -15.748  1.00                 C  
ATOM   1216  CZ  PHE D 147      -9.078  -2.055 -17.304  1.00                 C  
ATOM   1217  CD1 PHE D 147      -8.538  -0.227 -15.856  1.00                 C  
ATOM   1218  CE1 PHE D 147      -9.457  -0.911 -16.629  1.00                 C  
ATOM   1219  CD2 PHE D 147      -6.869  -1.823 -16.430  1.00                 C  
ATOM   1220  CE2 PHE D 147      -7.788  -2.507 -17.203  1.00                 C  
ATOM   1221  N   ASP D 148      -4.128  -0.470 -12.237  1.00                 N  
ATOM   1222  CA  ASP D 148      -2.979   0.010 -11.499  1.00                 C  
ATOM   1223  C   ASP D 148      -1.736  -0.550 -12.185  1.00                 C  
ATOM   1224  O   ASP D 148      -1.517  -1.780 -12.228  1.00                 O  
ATOM   1225  CB  ASP D 148      -3.069  -0.414 -10.032  1.00                 C  
ATOM   1226  CG  ASP D 148      -1.921   0.122  -9.199  1.00                 C  
ATOM   1227  OD1 ASP D 148      -0.895   0.521  -9.788  1.00                 O  
ATOM   1228  OD2 ASP D 148      -2.048   0.143  -7.956  1.00                 O  
ATOM   1229  N   PHE D 149      -1.005   0.390 -12.836  1.00                 N  
ATOM   1230  CA  PHE D 149       0.270   0.010 -13.459  1.00                 C  
ATOM   1231  C   PHE D 149       1.425   0.670 -12.680  1.00                 C  
ATOM   1232  O   PHE D 149       1.400   1.880 -12.399  1.00                 O  
ATOM   1233  CB  PHE D 149       0.290   0.421 -14.933  1.00                 C  
ATOM   1234  CG  PHE D 149      -0.706  -0.317 -15.781  1.00                 C  
ATOM   1235  CZ  PHE D 149      -2.544  -1.688 -17.353  1.00                 C  
ATOM   1236  CD1 PHE D 149      -2.012   0.129 -15.888  1.00                 C  
ATOM   1237  CE1 PHE D 149      -2.928  -0.550 -16.668  1.00                 C  
ATOM   1238  CD2 PHE D 149      -0.337  -1.457 -16.473  1.00                 C  
ATOM   1239  CE2 PHE D 149      -1.253  -2.136 -17.254  1.00                 C  
ATOM   1240  N   LYS D 150       2.394  -0.140 -12.265  1.00                 N  
ATOM   1241  CA  LYS D 150       3.543   0.350 -11.527  1.00                 C  
ATOM   1242  C   LYS D 150       4.786  -0.220 -12.213  1.00                 C  
ATOM   1243  O   LYS D 150       5.005  -1.440 -12.255  1.00                 O  
ATOM   1244  CB  LYS D 150       3.450  -0.061 -10.056  1.00                 C  
ATOM   1245  CD  LYS D 150       4.331   0.177  -7.718  1.00                 C  
ATOM   1246  CE  LYS D 150       5.477   0.677  -6.854  1.00                 C  
ATOM   1247  CG  LYS D 150       4.569   0.488  -9.186  1.00                 C  
ATOM   1248  NZ  LYS D 150       5.599   2.160  -6.897  1.00                 N  
ATOM   1249  N   PHE D 151       5.517   0.730 -12.863  1.00                 N  
ATOM   1250  CA  PHE D 151       6.792   0.340 -13.486  1.00                 C  
ATOM   1251  C   PHE D 151       7.947   1.010 -12.707  1.00                 C  
ATOM   1252  O   PHE D 151       7.922   2.210 -12.426  1.00                 O  
ATOM   1253  CB  PHE D 151       6.810   0.737 -14.963  1.00                 C  
ATOM   1254  CG  PHE D 151       5.811  -0.006 -15.803  1.00                 C  
ATOM   1255  CZ  PHE D 151       3.966  -1.385 -17.359  1.00                 C  
ATOM   1256  CD1 PHE D 151       4.506   0.443 -15.911  1.00                 C  
ATOM   1257  CE1 PHE D 151       3.587  -0.241 -16.684  1.00                 C  
ATOM   1258  CD2 PHE D 151       6.175  -1.153 -16.485  1.00                 C  
ATOM   1259  CE2 PHE D 151       5.256  -1.837 -17.258  1.00                 C  
ATOM   1260  N   ASP D 152       8.915   0.200 -12.292  1.00                 N  
ATOM   1261  CA  ASP D 152      10.065   0.680 -11.554  1.00                 C  
ATOM   1262  C   ASP D 152      11.307   0.120 -12.240  1.00                 C  
ATOM   1263  O   ASP D 152      11.526  -1.110 -12.283  1.00                 O  
ATOM   1264  CB  ASP D 152       9.975   0.256 -10.087  1.00                 C  
ATOM   1265  CG  ASP D 152      11.123   0.791  -9.254  1.00                 C  
ATOM   1266  OD1 ASP D 152      11.932   1.576  -9.793  1.00                 O  
ATOM   1267  OD2 ASP D 152      11.214   0.427  -8.063  1.00                 O  
ATOM   1268  N   PHE D 153      12.039   1.060 -12.891  1.00                 N  
ATOM   1269  CA  PHE D 153      13.314   0.680 -13.513  1.00                 C  
ATOM   1270  C   PHE D 153      14.469   1.340 -12.735  1.00                 C  
ATOM   1271  O   PHE D 153      14.444   2.550 -12.454  1.00                 O  
ATOM   1272  CB  PHE D 153      13.334   1.090 -14.987  1.00                 C  
ATOM   1273  CG  PHE D 153      12.339   0.351 -15.835  1.00                 C  
ATOM   1274  CZ  PHE D 153      10.503  -1.021 -17.407  1.00                 C  
ATOM   1275  CD1 PHE D 153      11.033   0.797 -15.943  1.00                 C  
ATOM   1276  CE1 PHE D 153      10.118   0.117 -16.723  1.00                 C  
ATOM   1277  CD2 PHE D 153      12.709  -0.789 -16.526  1.00                 C  
ATOM   1278  CE2 PHE D 153      11.793  -1.469 -17.307  1.00                 C  
ATOM   1279  N   PRO D 154      15.437   0.530 -12.320  1.00                 N  
ATOM   1280  CA  PRO D 154      16.587   1.020 -11.581  1.00                 C  
ATOM   1281  C   PRO D 154      17.829   0.450 -12.268  1.00                 C  
ATOM   1282  O   PRO D 154      18.048  -0.770 -12.310  1.00                 O  
ATOM   1283  CB  PRO D 154      16.375   0.479 -10.166  1.00                 C  
ATOM   1284  CD  PRO D 154      14.681  -0.517 -11.531  1.00                 C  
ATOM   1285  CG  PRO D 154      15.585  -0.772 -10.358  1.00                 C  
ATOM   1286  N   LEU D 155      18.560   1.400 -12.918  1.00                 N  
ATOM   1287  CA  LEU D 155      19.835   1.010 -13.541  1.00                 C  
ATOM   1288  C   LEU D 155      20.991   1.680 -12.762  1.00                 C  
ATOM   1289  O   LEU D 155      20.966   2.880 -12.481  1.00                 O  
ATOM   1290  CB  LEU D 155      19.853   1.407 -15.018  1.00                 C  
ATOM   1291  CG  LEU D 155      18.762   0.795 -15.899  1.00                 C  
ATOM   1292  CD1 LEU D 155      18.843   1.343 -17.315  1.00                 C  
ATOM   1293  CD2 LEU D 155      18.870  -0.722 -15.912  1.00                 C  
ATOM   1294  N   GLY D 156      21.959   0.870 -12.347  1.00                 N  
ATOM   1295  CA  GLY D 156      23.109   1.350 -11.609  1.00                 C  
ATOM   1296  C   GLY D 156      24.351   0.790 -12.295  1.00                 C  
ATOM   1297  O   GLY D 156      24.570  -0.440 -12.337  1.00                 O  
ATOM   1298  N   LEU D 157      25.082   1.730 -12.946  1.00                 N  
ATOM   1299  CA  LEU D 157      26.357   1.350 -13.568  1.00                 C  
ATOM   1300  C   LEU D 157      27.513   2.010 -12.789  1.00                 C  
ATOM   1301  O   LEU D 157      27.488   3.220 -12.509  1.00                 O  
ATOM   1302  CB  LEU D 157      26.378   1.761 -15.042  1.00                 C  
ATOM   1303  CG  LEU D 157      25.290   1.153 -15.930  1.00                 C  
ATOM   1304  CD1 LEU D 157      25.373   1.714 -17.341  1.00                 C  
ATOM   1305  CD2 LEU D 157      25.402  -0.364 -15.956  1.00                 C  
ATOM   1306  N   ALA D 158      28.481   1.200 -12.375  1.00                 N  
ATOM   1307  CA  ALA D 158      29.630   1.680 -11.636  1.00                 C  
ATOM   1308  C   ALA D 158      30.873   1.120 -12.323  1.00                 C  
ATOM   1309  O   ALA D 158      31.092  -0.100 -12.365  1.00                 O  
ATOM   1310  CB  ALA D 158      29.538   1.256 -10.178  1.00                 C  
ATOM   1311  N   GLY D 159      31.604   2.070 -12.973  1.00                 N  
ATOM   1312  CA  GLY D 159      32.879   1.680 -13.596  1.00                 C  
ATOM   1313  C   GLY D 159      34.034   2.350 -12.817  1.00                 C  
ATOM   1314  O   GLY D 159      34.009   3.550 -12.536  1.00                 O  
ATOM   1315  N   CYS D 160      35.002   1.530 -12.402  1.00                 N  
ATOM   1316  CA  CYS D 160      36.152   2.020 -11.664  1.00                 C  
ATOM   1317  C   CYS D 160      37.395   1.460 -12.350  1.00                 C  
ATOM   1318  O   CYS D 160      37.614   0.230 -12.392  1.00                 O  
ATOM   1319  CB  CYS D 160      36.063   1.602 -10.195  1.00                 C  
ATOM   1320  SG  CYS D 160      34.604   2.226  -9.328  1.00                 S  
TER
